# Supplementary material for: Genotyping-by-sequencing of Brassica oleracea vegetables reveals unique phylogenetic patterns, population structure and domestication footprints
Source: Hortic Res. 2018 Jul 1;5:38. doi: 10.1038/s41438-018-0040-3 (PMC6026498; doi:10.1038/s41438-018-0040-3)
Supplement: Supplementary file 8 — Supplemental Table 4. Variants between all broccoli and all cauliflower entries [file 41438_2018_40_MOESM8_ESM.csv]

Variant-effect predictor analysis using 21,680 SNPs (Fst > 0.35) coding variants between improved broccoli and improved cauliflower entries.
#Uploaded_variation	Location	Consequence	IMPACT	SYMBOL	Gene
S1_1563024	C1:1563024-1563024	frameshift_variant	HIGH	-	Bo1g005780
S1_3378505	C1:3378505-3378505	splice_acceptor_variant	HIGH	-	Bo1g010100
S1_7769882	C1:7769882-7769882	frameshift_variant	HIGH	-	Bo1g021670
S1_7769923	C1:7769923-7769923	frameshift_variant	HIGH	-	Bo1g021670
S1_11214602	C1:11214602-11214602	start_lost	HIGH	-	Bo1g037300
S1_14416314	C1:14416314-14416314	stop_gained	HIGH	-	Bo1g051010
S1_36775770	C1:36775770-36775770	stop_lost	HIGH	-	Bo1g123380
S2_3632866	C2:3632866-3632866	frameshift_variant	HIGH	-	Bo2g012510
S2_31393564	C2:31393564-31393564	frameshift_variant	HIGH	-	Bo2g105350
S2_37359893	C2:37359893-37359893	splice_donor_variant	HIGH	-	Bo2g120620
S2_48783439	C2:48783439-48783439	stop_gained	HIGH	-	Bo2g155880
S2_52046852	C2:52046852-52046852	frameshift_variant	HIGH	-	Bo2g166180
S3_504918	C3:504918-504918	frameshift_variant	HIGH	-	Bo3g002080
S3_1506036	C3:1506036-1506036	frameshift_variant	HIGH	-	Bo3g004110
S3_1870238	C3:1870238-1870238	splice_acceptor_variant	HIGH	-	Bo3g004910
S3_4640723	C3:4640723-4640723	frameshift_variant	HIGH	-	Bo3g013320
S3_5229671	C3:5229671-5229671	frameshift_variant	HIGH	-	Bo3g015490
S3_14167696	C3:14167696-14167696	stop_lost	HIGH	-	Bo3g036130
S3_14308056	C3:14308056-14308056	stop_lost	HIGH	-	Bo3g036290
S3_19880168	C3:19880168-19880168	stop_gained	HIGH	-	Bo3g048520
S3_19944593	C3:19944593-19944593	frameshift_variant	HIGH	-	Bo3g048600
S3_28295521	C3:28295521-28295521	frameshift_variant	HIGH	-	Bo3g073300
S3_28938137	C3:28938137-28938137	frameshift_variant	HIGH	-	Bo3g076220
S3_51989870	C3:51989870-51989870	stop_lost	HIGH	-	Bo3g143870
S3_54437527	C3:54437527-54437527	frameshift_variant	HIGH	-	Bo3g153200
S4_4842893	C4:4842893-4842893	frameshift_variant	HIGH	-	Bo4g026130
S4_5230961	C4:5230961-5230961	frameshift_variant	HIGH	-	Bo4g026720
S4_9098934	C4:9098934-9098934	stop_gained	HIGH	-	Bo4g039910
S4_12768728	C4:12768728-12768728	frameshift_variant	HIGH	-	Bo4g056240
S4_24435545	C4:24435545-24435545	frameshift_variant	HIGH	-	Bo4g098200
S4_53146895	C4:53146895-53146895	frameshift_variant	HIGH	-	Bo4g196020
S4_53152848	C4:53152848-53152848	frameshift_variant	HIGH	-	Bo4g196040
S5_1430032	C5:1430032-1430032	frameshift_variant	HIGH	-	Bo5g004790
S5_4029551	C5:4029551-4029551	frameshift_variant	HIGH	-	Bo5g010600
S5_5095921	C5:5095921-5095921	splice_acceptor_variant	HIGH	-	Bo5g015330
S5_6768247	C5:6768247-6768247	frameshift_variant	HIGH	-	Bo5g019950
S5_6834124	C5:6834124-6834124	stop_gained	HIGH	-	Bo5g020050
S5_10108119	C5:10108119-10108119	stop_gained	HIGH	-	Bo5g029150
S5_16645237	C5:16645237-16645237	stop_lost	HIGH	-	Bo5g049300
S5_31483494	C5:31483494-31483494	frameshift_variant	HIGH	-	Bo5g098270
S6_3118983	C6:3118983-3118983	stop_lost	HIGH	-	Bo6g015640
S6_15652965	C6:15652965-15652965	splice_donor_variant	HIGH	-	Bo6g057660
S6_19478091	C6:19478091-19478091	frameshift_variant	HIGH	-	Bo6g068250
S6_19603326	C6:19603326-19603326	frameshift_variant	HIGH	-	Bo6g068360
S6_29467290	C6:29467290-29467290	start_lost	HIGH	-	Bo6g095000
S6_31507444	C6:31507444-31507444	frameshift_variant	HIGH	-	Bo6g099240
S6_32316885	C6:32316885-32316885	frameshift_variant	HIGH	-	Bo6g103480
S6_38501755	C6:38501755-38501755	frameshift_variant	HIGH	-	Bo6g121380
S6_38733047	C6:38733047-38733047	frameshift_variant	HIGH	-	Bo6g121750
S7_18014877	C7:18014877-18014877	frameshift_variant	HIGH	-	Bo7g048560
S7_20289192	C7:20289192-20289192	stop_lost	HIGH	-	Bo7g055930
S7_29427039	C7:29427039-29427039	stop_lost	HIGH	-	Bo7g078020
S7_32583637	C7:32583637-32583637	frameshift_variant	HIGH	-	Bo7g082530
S7_36137152	C7:36137152-36137152	stop_lost	HIGH	-	Bo7g093620
S7_43164902	C7:43164902-43164902	frameshift_variant	HIGH	-	Bo7g109210
S7_43402842	C7:43402842-43402842	frameshift_variant	HIGH	-	Bo7g109620
S7_45166566	C7:45166566-45166566	frameshift_variant	HIGH	-	Bo7g114020
S7_45856456	C7:45856456-45856456	frameshift_variant	HIGH	-	Bo7g115160
S8_28999268	C8:28999268-28999268	frameshift_variant	HIGH	-	Bo8g083420
S8_31616410	C8:31616410-31616410	stop_gained	HIGH	-	Bo8g092630
S9_2785102	C9:2785102-2785102	frameshift_variant	HIGH	-	Bo9g009840
S9_11343700	C9:11343700-11343700	frameshift_variant	HIGH	-	Bo9g032670
S9_16848776	C9:16848776-16848776	stop_lost	HIGH	-	Bo9g058260
S9_44455204	C9:44455204-44455204	frameshift_variant	HIGH	-	Bo9g149840
S9_48731803	C9:48731803-48731803	stop_gained	HIGH	-	Bo9g165470
S7_47447761	C7:47447761-47447761	stop_gained	HIGH	-	Bo7g118380
S1_191734	C1:191734-191734	missense_variant	MODERATE	-	Bo1g002400
S1_356415	C1:356415-356415	missense_variant	MODERATE	-	Bo1g002750
S1_646973	C1:646973-646973	missense_variant	MODERATE	-	Bo1g003300
S1_754617	C1:754617-754617	missense_variant	MODERATE	-	Bo1g003450
S1_1138382	C1:1138382-1138382	missense_variant	MODERATE	-	Bo1g005040
S1_1689095	C1:1689095-1689095	missense_variant	MODERATE	-	Bo1g005960
S1_1926581	C1:1926581-1926581	missense_variant	MODERATE	-	Bo1g006400
S1_2900190	C1:2900190-2900190	missense_variant	MODERATE	FAB1A	Bo1g008300
S1_2926772	C1:2926772-2926772	missense_variant	MODERATE	XI-I	Bo1g008320
S1_3289163	C1:3289163-3289163	missense_variant	MODERATE	-	Bo1g009970
S1_3558479	C1:3558479-3558479	missense_variant	MODERATE	-	Bo1g010460
S1_3569140	C1:3569140-3569140	missense_variant	MODERATE	-	Bo1g010500
S1_3630797	C1:3630797-3630797	missense_variant	MODERATE	-	Bo1g010620
S1_3685939	C1:3685939-3685939	missense_variant	MODERATE	-	Bo1g010760
S1_3945284	C1:3945284-3945284	missense_variant	MODERATE	-	Bo1g011180
S1_3951600	C1:3951600-3951600	missense_variant	MODERATE	-	Bo1g011180
S1_4010517	C1:4010517-4010517	missense_variant	MODERATE	-	Bo1g011320
S1_4067416	C1:4067416-4067416	missense_variant	MODERATE	-	Bo1g011430
S1_4092600	C1:4092600-4092600	missense_variant	MODERATE	-	Bo1g011500
S1_4110246	C1:4110246-4110246	missense_variant	MODERATE	-	Bo1g011530
S1_4267665	C1:4267665-4267665	missense_variant	MODERATE	-	Bo1g011810
S1_4751009	C1:4751009-4751009	missense_variant	MODERATE	-	Bo1g014500
S1_4753351	C1:4753351-4753351	missense_variant	MODERATE	-	Bo1g014500
S1_4779370	C1:4779370-4779370	missense_variant	MODERATE	-	Bo1g014540
S1_4779708	C1:4779708-4779708	missense_variant	MODERATE	-	Bo1g014540
S1_4956884	C1:4956884-4956884	missense_variant	MODERATE	-	Bo1g014800
S1_5039026	C1:5039026-5039026	missense_variant	MODERATE	-	Bo1g014970
S1_5794504	C1:5794504-5794504	missense_variant	MODERATE	-	Bo1g017070
S1_5797405	C1:5797405-5797405	missense_variant	MODERATE	-	Bo1g017080
S1_6864209	C1:6864209-6864209	missense_variant	MODERATE	-	Bo1g019490
S1_7034244	C1:7034244-7034244	missense_variant	MODERATE	WAVE5	Bo1g019720
S1_7163428	C1:7163428-7163428	missense_variant	MODERATE	-	Bo1g019930
S1_7453367	C1:7453367-7453367	missense_variant	MODERATE	-	Bo1g020310
S1_7746149	C1:7746149-7746149	missense_variant	MODERATE	-	Bo1g021620
S1_7760473	C1:7760473-7760473	missense_variant	MODERATE	-	Bo1g021650
S1_7770572	C1:7770572-7770572	missense_variant	MODERATE	-	Bo1g021670
S1_8048004	C1:8048004-8048004	missense_variant	MODERATE	-	Bo1g022040
S1_8182286	C1:8182286-8182286	missense_variant	MODERATE	GSO1	Bo1g022200
S1_8325716	C1:8325716-8325716	missense_variant	MODERATE	-	Bo1g022350
S1_8491271	C1:8491271-8491271	missense_variant	MODERATE	-	Bo1g022610
S1_8491321	C1:8491321-8491321	missense_variant	MODERATE	-	Bo1g022610
S1_8491376	C1:8491376-8491376	missense_variant	MODERATE	-	Bo1g022610
S1_9711232	C1:9711232-9711232	missense_variant	MODERATE	-	Bo1g028380
S1_10521445	C1:10521445-10521445	missense_variant	MODERATE	-	Bo1g034420
S1_10696256	C1:10696256-10696256	missense_variant	MODERATE	-	Bo1g034670
S1_10696262	C1:10696262-10696262	missense_variant	MODERATE	-	Bo1g034670
S1_11217832	C1:11217832-11217832	missense_variant	MODERATE	-	Bo1g037310
S1_11533593	C1:11533593-11533593	missense_variant	MODERATE	-	Bo1g037710
S1_11575213	C1:11575213-11575213	missense_variant	MODERATE	-	Bo1g037810
S1_11739847	C1:11739847-11739847	missense_variant	MODERATE	-	Bo1g039040
S1_11759837	C1:11759837-11759837	missense_variant	MODERATE	-	Bo1g039090
S1_11773529	C1:11773529-11773529	missense_variant	MODERATE	-	Bo1g039110
S1_11809770	C1:11809770-11809770	missense_variant	MODERATE	-	Bo1g039170
S1_13199262	C1:13199262-13199262	missense_variant	MODERATE	-	Bo1g043100
S1_13611727	C1:13611727-13611727	missense_variant	MODERATE	-	Bo1g047840
S1_13659038	C1:13659038-13659038	missense_variant	MODERATE	-	Bo1g047960
S1_13676195	C1:13676195-13676195	missense_variant	MODERATE	-	Bo1g047990
S1_14559760	C1:14559760-14559760	missense_variant	MODERATE	-	Bo1g051280
S1_14886254	C1:14886254-14886254	missense_variant	MODERATE	-	Bo1g051700
S1_14887955	C1:14887955-14887955	missense_variant	MODERATE	-	Bo1g051700
S1_14960318	C1:14960318-14960318	missense_variant	MODERATE	-	Bo1g051850
S1_15967007	C1:15967007-15967007	missense_variant	MODERATE	-	Bo1g054960
S1_16081377	C1:16081377-16081377	missense_variant	MODERATE	-	Bo1g055150
S1_16484191	C1:16484191-16484191	missense_variant	MODERATE	-	Bo1g056620
S1_16912365	C1:16912365-16912365	missense_variant	MODERATE	-	Bo1g057020
S1_17156541	C1:17156541-17156541	missense_variant	MODERATE	-	Bo1g057220
S1_17901677	C1:17901677-17901677	missense_variant	MODERATE	-	Bo1g058870
S1_19886852	C1:19886852-19886852	missense_variant	MODERATE	-	Bo1g067280
S1_20916689	C1:20916689-20916689	missense_variant	MODERATE	-	Bo1g071000
S1_23183166	C1:23183166-23183166	missense_variant	MODERATE	-	Bo1g078720
S1_23549548	C1:23549548-23549548	missense_variant	MODERATE	-	Bo1g078980
S1_23641694	C1:23641694-23641694	missense_variant	MODERATE	-	Bo1g079100
S1_26033692	C1:26033692-26033692	missense_variant	MODERATE	-	Bo1g087750
S1_26655545	C1:26655545-26655545	missense_variant	MODERATE	-	Bo1g090310
S1_29167257	C1:29167257-29167257	missense_variant	MODERATE	-	Bo1g098530
S1_30929854	C1:30929854-30929854	missense_variant	MODERATE	-	Bo1g102170
S1_31989511	C1:31989511-31989511	missense_variant	MODERATE	-	Bo1g105130
S1_32445380	C1:32445380-32445380	missense_variant	MODERATE	-	Bo1g105620
S1_33188350	C1:33188350-33188350	missense_variant	MODERATE	-	Bo1g108270
S1_35489290	C1:35489290-35489290	missense_variant	MODERATE	-	Bo1g118790
S1_35771710	C1:35771710-35771710	missense_variant	MODERATE	-	Bo1g119130
S1_37121561	C1:37121561-37121561	missense_variant	MODERATE	-	Bo1g124800
S1_37247879	C1:37247879-37247879	missense_variant	MODERATE	-	Bo1g124890
S1_38579761	C1:38579761-38579761	missense_variant	MODERATE	-	Bo1g134470
S1_39229503	C1:39229503-39229503	missense_variant	MODERATE	MAPKKK6	Bo1g138260
S1_39341817	C1:39341817-39341817	missense_variant	MODERATE	-	Bo1g138400
S1_39441210	C1:39441210-39441210	missense_variant	MODERATE	-	Bo1g138590
S1_39445037	C1:39445037-39445037	missense_variant	MODERATE	-	Bo1g138600
S1_39445072	C1:39445072-39445072	missense_variant	MODERATE	-	Bo1g138600
S1_39482742	C1:39482742-39482742	missense_variant	MODERATE	-	Bo1g138680
S1_39490496	C1:39490496-39490496	missense_variant	MODERATE	-	Bo1g138700
S1_39592918	C1:39592918-39592918	missense_variant	MODERATE	-	Bo1g138840
S1_39906681	C1:39906681-39906681	missense_variant	MODERATE	-	Bo1g139450
S1_40157279	C1:40157279-40157279	missense_variant	MODERATE	-	Bo1g139860
S1_41062248	C1:41062248-41062248	missense_variant	MODERATE	-	Bo1g144370
S1_41129476	C1:41129476-41129476	missense_variant	MODERATE	-	Bo1g144510
S1_41129538	C1:41129538-41129538	missense_variant	MODERATE	-	Bo1g144510
S1_41471133	C1:41471133-41471133	missense_variant	MODERATE	-	Bo1g145090
S1_41700783	C1:41700783-41700783	missense_variant	MODERATE	-	Bo1g147480
S1_42376661	C1:42376661-42376661	missense_variant	MODERATE	-	Bo1g151580
S1_42587814	C1:42587814-42587814	missense_variant	MODERATE	-	Bo1g151860
S1_42701742	C1:42701742-42701742	missense_variant	MODERATE	PTAC3	Bo1g152120
S1_42848389	C1:42848389-42848389	missense_variant	MODERATE	-	Bo1g153380
S1_42850022	C1:42850022-42850022	missense_variant	MODERATE	-	Bo1g153390
S1_43581618	C1:43581618-43581618	missense_variant	MODERATE	-	Bo1g157660
S1_43605095	C1:43605095-43605095	missense_variant	MODERATE	-	Bo1g157720
S2_469988	C2:469988-469988	missense_variant	MODERATE	-	Bo2g002630
S2_666845	C2:666845-666845	missense_variant	MODERATE	-	Bo2g004050
S2_679127	C2:679127-679127	missense_variant	MODERATE	ATB'%20ALPHA	Bo2g004100
S2_816736	C2:816736-816736	missense_variant	MODERATE	-	Bo2g005300
S2_950599	C2:950599-950599	missense_variant	MODERATE	-	Bo2g006580
S2_2233198	C2:2233198-2233198	missense_variant	MODERATE	-	Bo2g009990
S2_2247655	C2:2247655-2247655	missense_variant	MODERATE	-	Bo2g010020
S2_2732999	C2:2732999-2732999	missense_variant	MODERATE	-	Bo2g010890
S2_3047188	C2:3047188-3047188	missense_variant	MODERATE	-	Bo2g011390
S2_3113167	C2:3113167-3113167	missense_variant	MODERATE	-	Bo2g011540
S2_3663515	C2:3663515-3663515	missense_variant	MODERATE	-	Bo2g012540
S2_3795183	C2:3795183-3795183	missense_variant	MODERATE	-	Bo2g012780
S2_3939431	C2:3939431-3939431	missense_variant	MODERATE	-	Bo2g013010
S2_3943011	C2:3943011-3943011	missense_variant	MODERATE	VAT1	Bo2g013020
S2_4587256	C2:4587256-4587256	missense_variant	MODERATE	-	Bo2g014110
S2_5561887	C2:5561887-5561887	missense_variant	MODERATE	-	Bo2g019700
S2_5566012	C2:5566012-5566012	missense_variant	MODERATE	-	Bo2g019710
S2_5569910	C2:5569910-5569910	missense_variant	MODERATE	-	Bo2g019720
S2_5610026	C2:5610026-5610026	missense_variant	MODERATE	-	Bo2g020760
S2_5890455	C2:5890455-5890455	missense_variant	MODERATE	-	Bo2g023180
S2_5986169	C2:5986169-5986169	missense_variant	MODERATE	-	Bo2g023330
S2_7037971	C2:7037971-7037971	missense_variant	MODERATE	-	Bo2g024720
S2_7185506	C2:7185506-7185506	missense_variant	MODERATE	-	Bo2g024840
S2_7806081	C2:7806081-7806081	missense_variant	MODERATE	-	Bo2g026580
S2_8168265	C2:8168265-8168265	missense_variant	MODERATE	-	Bo2g027090
S2_8825845	C2:8825845-8825845	missense_variant	MODERATE	-	Bo2g029130
S2_10218202	C2:10218202-10218202	missense_variant	MODERATE	-	Bo2g036460
S2_10948515	C2:10948515-10948515	missense_variant	MODERATE	-	Bo2g041450
S2_11578746	C2:11578746-11578746	missense_variant	MODERATE	-	Bo2g042060
S2_13957904	C2:13957904-13957904	missense_variant	MODERATE	-	Bo2g049380
S2_14453548	C2:14453548-14453548	missense_variant	MODERATE	-	Bo2g050900
S2_14608046	C2:14608046-14608046	missense_variant	MODERATE	-	Bo2g051180
S2_14898724	C2:14898724-14898724	missense_variant	MODERATE	-	Bo2g052500
S2_15420506	C2:15420506-15420506	missense_variant	MODERATE	-	Bo2g053990
S2_15919470	C2:15919470-15919470	missense_variant	MODERATE	-	Bo2g055490
S2_18061153	C2:18061153-18061153	missense_variant	MODERATE	-	Bo2g061350
S2_21599428	C2:21599428-21599428	missense_variant	MODERATE	-	Bo2g076780
S2_22355183	C2:22355183-22355183	missense_variant	MODERATE	-	Bo2g080640
S2_22916595	C2:22916595-22916595	missense_variant	MODERATE	-	Bo2g082240
S2_23012348	C2:23012348-23012348	missense_variant	MODERATE	IQD31	Bo2g082300
S2_24409259	C2:24409259-24409259	missense_variant	MODERATE	-	Bo2g089970
S2_26540037	C2:26540037-26540037	missense_variant	MODERATE	-	Bo2g095100
S2_26991422	C2:26991422-26991422	missense_variant	MODERATE	-	Bo2g095650
S2_27129939	C2:27129939-27129939	missense_variant	MODERATE	-	Bo2g095850
S2_27333356	C2:27333356-27333356	missense_variant	MODERATE	-	Bo2g096130
S2_27656709	C2:27656709-27656709	missense_variant	MODERATE	-	Bo2g097530
S2_32548409	C2:32548409-32548409	missense_variant	MODERATE	-	Bo2g108970
S2_33733427	C2:33733427-33733427	missense_variant	MODERATE	-	Bo2g110610
S2_36030547	C2:36030547-36030547	missense_variant	MODERATE	-	Bo2g116720
S2_37107350	C2:37107350-37107350	missense_variant	MODERATE	-	Bo2g119430
S2_37790047	C2:37790047-37790047	missense_variant	MODERATE	UFO	Bo2g121010
S2_39972092	C2:39972092-39972092	missense_variant	MODERATE	-	Bo2g129740
S2_41580896	C2:41580896-41580896	missense_variant	MODERATE	-	Bo2g133670
S2_41625198	C2:41625198-41625198	missense_variant	MODERATE	-	Bo2g133710
S2_42345762	C2:42345762-42345762	missense_variant	MODERATE	-	Bo2g134610
S2_44598218	C2:44598218-44598218	missense_variant	MODERATE	-	Bo2g138730
S2_45417247	C2:45417247-45417247	missense_variant	MODERATE	ATFAS4	Bo2g140590
S2_45966956	C2:45966956-45966956	missense_variant	MODERATE	-	Bo2g146380
S2_47128984	C2:47128984-47128984	missense_variant	MODERATE	-	Bo2g149790
S2_48538300	C2:48538300-48538300	missense_variant	MODERATE	-	Bo2g155530
S2_48783371	C2:48783371-48783371	missense_variant	MODERATE	-	Bo2g155880
S2_48828831	C2:48828831-48828831	missense_variant	MODERATE	-	Bo2g155980
S2_49024945	C2:49024945-49024945	missense_variant	MODERATE	-	Bo2g156180
S2_50442205	C2:50442205-50442205	missense_variant	MODERATE	-	Bo2g161030
S2_51003256	C2:51003256-51003256	missense_variant	MODERATE	-	Bo2g161760
S2_51011471	C2:51011471-51011471	missense_variant	MODERATE	-	Bo2g161770
S2_51071804	C2:51071804-51071804	missense_variant	MODERATE	-	Bo2g161840
S2_51432048	C2:51432048-51432048	missense_variant	MODERATE	-	Bo2g165410
S2_52147783	C2:52147783-52147783	missense_variant	MODERATE	-	Bo2g166330
S2_52221233	C2:52221233-52221233	missense_variant	MODERATE	-	Bo2g166460
S2_52804021	C2:52804021-52804021	missense_variant	MODERATE	-	Bo2g168230
S3_424659	C3:424659-424659	missense_variant	MODERATE	-	Bo3g001880
S3_797011	C3:797011-797011	missense_variant	MODERATE	-	Bo3g002670
S3_1034154	C3:1034154-1034154	missense_variant	MODERATE	-	Bo3g003120
S3_1106960	C3:1106960-1106960	missense_variant	MODERATE	-	Bo3g003260
S3_1122178	C3:1122178-1122178	missense_variant	MODERATE	-	Bo3g003300
S3_1300873	C3:1300873-1300873	missense_variant	MODERATE	-	Bo3g003710
S3_1340148	C3:1340148-1340148	missense_variant	MODERATE	-	Bo3g003790
S3_1367535	C3:1367535-1367535	missense_variant	MODERATE	-	Bo3g003860
S3_1442294	C3:1442294-1442294	missense_variant	MODERATE	-	Bo3g004000
S3_1646885	C3:1646885-1646885	missense_variant	MODERATE	-	Bo3g004450
S3_1653591	C3:1653591-1653591	missense_variant	MODERATE	-	Bo3g004480
S3_1921765	C3:1921765-1921765	missense_variant	MODERATE	-	Bo3g005030
S3_2091476	C3:2091476-2091476	missense_variant	MODERATE	-	Bo3g005390
S3_2127274	C3:2127274-2127274	missense_variant	MODERATE	-	Bo3g005470
S3_2323429	C3:2323429-2323429	missense_variant	MODERATE	-	Bo3g006750
S3_2446653	C3:2446653-2446653	missense_variant	MODERATE	SPS1	Bo3g006930
S3_2493257	C3:2493257-2493257	missense_variant	MODERATE	-	Bo3g007040
S3_2508549	C3:2508549-2508549	missense_variant	MODERATE	-	Bo3g007070
S3_2528855	C3:2528855-2528855	missense_variant	MODERATE	-	Bo3g007090
S3_2639166	C3:2639166-2639166	missense_variant	MODERATE	-	Bo3g007330
S3_2883340	C3:2883340-2883340	missense_variant	MODERATE	-	Bo3g008790
S3_2888121	C3:2888121-2888121	missense_variant	MODERATE	-	Bo3g008800
S3_2901748	C3:2901748-2901748	missense_variant	MODERATE	-	Bo3g008830
S3_2943386	C3:2943386-2943386	missense_variant	MODERATE	-	Bo3g008920
S3_3412329	C3:3412329-3412329	missense_variant	MODERATE	-	Bo3g009860
S3_3581518	C3:3581518-3581518	missense_variant	MODERATE	-	Bo3g010310
S3_4209009	C3:4209009-4209009	missense_variant	MODERATE	-	Bo3g012490
S3_4303609	C3:4303609-4303609	missense_variant	MODERATE	-	Bo3g012670
S3_4528250	C3:4528250-4528250	missense_variant	MODERATE	-	Bo3g013180
S3_4658878	C3:4658878-4658878	missense_variant	MODERATE	-	Bo3g013360
S3_4673873	C3:4673873-4673873	missense_variant	MODERATE	-	Bo3g013370
S3_5145204	C3:5145204-5145204	missense_variant	MODERATE	-	Bo3g015320
S3_5232258	C3:5232258-5232258	missense_variant	MODERATE	-	Bo3g015500
S3_5733235	C3:5733235-5733235	missense_variant	MODERATE	-	Bo3g017520
S3_5751132	C3:5751132-5751132	missense_variant	MODERATE	-	Bo3g017550
S3_5984523	C3:5984523-5984523	missense_variant	MODERATE	-	Bo3g018090
S3_6039467	C3:6039467-6039467	missense_variant	MODERATE	-	Bo3g018170
S3_6187924	C3:6187924-6187924	missense_variant	MODERATE	-	Bo3g018500
S3_6367711	C3:6367711-6367711	missense_variant	MODERATE	-	Bo3g018870
S3_6383047	C3:6383047-6383047	missense_variant	MODERATE	-	Bo3g018900
S3_6383103	C3:6383103-6383103	missense_variant	MODERATE	-	Bo3g018900
S3_7003726	C3:7003726-7003726	missense_variant	MODERATE	-	Bo3g021080
S3_7042046	C3:7042046-7042046	missense_variant	MODERATE	-	Bo3g021130
S3_7295597	C3:7295597-7295597	missense_variant	MODERATE	-	Bo3g021620
S3_7380583	C3:7380583-7380583	missense_variant	MODERATE	-	Bo3g021790
S3_7393177	C3:7393177-7393177	missense_variant	MODERATE	-	Bo3g021820
S3_7459909	C3:7459909-7459909	missense_variant	MODERATE	-	Bo3g021910
S3_7465212	C3:7465212-7465212	missense_variant	MODERATE	-	Bo3g021920
S3_7477440	C3:7477440-7477440	missense_variant	MODERATE	ILR3	Bo3g021940
S3_7869669	C3:7869669-7869669	missense_variant	MODERATE	-	Bo3g022620
S3_8023893	C3:8023893-8023893	missense_variant	MODERATE	-	Bo3g022810
S3_8080478	C3:8080478-8080478	missense_variant	MODERATE	ATPTB2	Bo3g022890
S3_9291757	C3:9291757-9291757	missense_variant	MODERATE	-	Bo3g024750
S3_9315134	C3:9315134-9315134	missense_variant	MODERATE	-	Bo3g024790
S3_9315240	C3:9315240-9315240	missense_variant	MODERATE	-	Bo3g024790
S3_9824698	C3:9824698-9824698	missense_variant	MODERATE	-	Bo3g026680
S3_10141502	C3:10141502-10141502	missense_variant	MODERATE	-	Bo3g027220
S3_10194641	C3:10194641-10194641	missense_variant	MODERATE	-	Bo3g027330
S3_10447179	C3:10447179-10447179	missense_variant	MODERATE	-	Bo3g027680
S3_10574636	C3:10574636-10574636	missense_variant	MODERATE	-	Bo3g027870
S3_10751169	C3:10751169-10751169	missense_variant	MODERATE	-	Bo3g028140
S3_11335498	C3:11335498-11335498	missense_variant	MODERATE	-	Bo3g030050
S3_11405746	C3:11405746-11405746	missense_variant	MODERATE	-	Bo3g030120
S3_12575191	C3:12575191-12575191	missense_variant	MODERATE	-	Bo3g032680
S3_14053891	C3:14053891-14053891	missense_variant	MODERATE	-	Bo3g035910
S3_14120679	C3:14120679-14120679	missense_variant	MODERATE	-	Bo3g036040
S3_14256998	C3:14256998-14256998	missense_variant	MODERATE	-	Bo3g036230
S3_14521186	C3:14521186-14521186	missense_variant	MODERATE	-	Bo3g036550
S3_14899626	C3:14899626-14899626	missense_variant	MODERATE	-	Bo3g037170
S3_15518623	C3:15518623-15518623	missense_variant	MODERATE	-	Bo3g039060
S3_15869824	C3:15869824-15869824	missense_variant	MODERATE	-	Bo3g039560
S3_16605756	C3:16605756-16605756	missense_variant	MODERATE	-	Bo3g040430
S3_17116131	C3:17116131-17116131	missense_variant	MODERATE	-	Bo3g042030
S3_17134246	C3:17134246-17134246	missense_variant	MODERATE	-	Bo3g042040
S3_17321501	C3:17321501-17321501	missense_variant	MODERATE	-	Bo3g042290
S3_17402846	C3:17402846-17402846	missense_variant	MODERATE	-	Bo3g042410
S3_17435312	C3:17435312-17435312	missense_variant	MODERATE	-	Bo3g042440
S3_17913161	C3:17913161-17913161	missense_variant	MODERATE	-	Bo3g042940
S3_19728836	C3:19728836-19728836	missense_variant	MODERATE	-	Bo3g048290
S3_20094185	C3:20094185-20094185	missense_variant	MODERATE	-	Bo3g049830
S3_20417104	C3:20417104-20417104	missense_variant	MODERATE	-	Bo3g052140
S3_20866949	C3:20866949-20866949	missense_variant	MODERATE	-	Bo3g052740
S3_21411198	C3:21411198-21411198	missense_variant	MODERATE	-	Bo3g054510
S3_21600209	C3:21600209-21600209	missense_variant	MODERATE	-	Bo3g054800
S3_22235859	C3:22235859-22235859	missense_variant	MODERATE	-	Bo3g057120
S3_22338432	C3:22338432-22338432	missense_variant	MODERATE	-	Bo3g057280
S3_22460612	C3:22460612-22460612	missense_variant	MODERATE	-	Bo3g058480
S3_22535960	C3:22535960-22535960	missense_variant	MODERATE	-	Bo3g058620
S3_22633930	C3:22633930-22633930	missense_variant	MODERATE	-	Bo3g058850
S3_22888393	C3:22888393-22888393	missense_variant	MODERATE	-	Bo3g060350
S3_22963963	C3:22963963-22963963	missense_variant	MODERATE	-	Bo3g060450
S3_22964221	C3:22964221-22964221	missense_variant	MODERATE	-	Bo3g060450
S3_22986020	C3:22986020-22986020	missense_variant	MODERATE	-	Bo3g060500
S3_23735688	C3:23735688-23735688	missense_variant	MODERATE	-	Bo3g061930
S3_23860212	C3:23860212-23860212	missense_variant	MODERATE	-	Bo3g062160
S3_23865893	C3:23865893-23865893	missense_variant	MODERATE	-	Bo3g062170
S3_24073117	C3:24073117-24073117	missense_variant	MODERATE	-	Bo3g062580
S3_24178909	C3:24178909-24178909	missense_variant	MODERATE	-	Bo3g062790
S3_24179182	C3:24179182-24179182	missense_variant	MODERATE	-	Bo3g062790
S3_24180125	C3:24180125-24180125	missense_variant	MODERATE	-	Bo3g062790
S3_24390018	C3:24390018-24390018	missense_variant	MODERATE	-	Bo3g064070
S3_24435348	C3:24435348-24435348	missense_variant	MODERATE	-	Bo3g064140
S3_24526480	C3:24526480-24526480	missense_variant	MODERATE	-	Bo3g064270
S3_24628249	C3:24628249-24628249	missense_variant	MODERATE	-	Bo3g064420
S3_25604295	C3:25604295-25604295	missense_variant	MODERATE	-	Bo3g065940
S3_25655893	C3:25655893-25655893	missense_variant	MODERATE	-	Bo3g066040
S3_25656061	C3:25656061-25656061	missense_variant	MODERATE	-	Bo3g066040
S3_25686433	C3:25686433-25686433	missense_variant	MODERATE	-	Bo3g066070
S3_25701865	C3:25701865-25701865	missense_variant	MODERATE	-	Bo3g066080
S3_25957820	C3:25957820-25957820	missense_variant	MODERATE	-	Bo3g066360
S3_26162629	C3:26162629-26162629	missense_variant	MODERATE	-	Bo3g066570
S3_27057239	C3:27057239-27057239	missense_variant	MODERATE	-	Bo3g068610
S3_27164969	C3:27164969-27164969	missense_variant	MODERATE	-	Bo3g068760
S3_27464703	C3:27464703-27464703	missense_variant	MODERATE	-	Bo3g070250
S3_27465179	C3:27465179-27465179	missense_variant	MODERATE	-	Bo3g070250
S3_27586504	C3:27586504-27586504	missense_variant	MODERATE	-	Bo3g071390
S3_27630704	C3:27630704-27630704	missense_variant	MODERATE	-	Bo3g071490
S3_27856158	C3:27856158-27856158	missense_variant	MODERATE	-	Bo3g071750
S3_27887304	C3:27887304-27887304	missense_variant	MODERATE	-	Bo3g071810
S3_28052832	C3:28052832-28052832	missense_variant	MODERATE	-	Bo3g072010
S3_28165096	C3:28165096-28165096	missense_variant	MODERATE	-	Bo3g073080
S3_28594130	C3:28594130-28594130	missense_variant	MODERATE	-	Bo3g074680
S3_28728157	C3:28728157-28728157	missense_variant	MODERATE	-	Bo3g074920
S3_29624211	C3:29624211-29624211	missense_variant	MODERATE	-	Bo3g080160
S3_31121712	C3:31121712-31121712	missense_variant	MODERATE	-	Bo3g083690
S3_31204472	C3:31204472-31204472	missense_variant	MODERATE	-	Bo3g083810
S3_31349620	C3:31349620-31349620	missense_variant	MODERATE	-	Bo3g084050
S3_31444638	C3:31444638-31444638	missense_variant	MODERATE	LACS8	Bo3g084160
S3_31983264	C3:31983264-31983264	missense_variant	MODERATE	-	Bo3g086830
S3_32412335	C3:32412335-32412335	missense_variant	MODERATE	-	Bo3g088390
S3_32472887	C3:32472887-32472887	missense_variant	MODERATE	-	Bo3g088520
S3_32493217	C3:32493217-32493217	missense_variant	MODERATE	-	Bo3g088560
S3_33967857	C3:33967857-33967857	missense_variant	MODERATE	-	Bo3g093400
S3_34140398	C3:34140398-34140398	missense_variant	MODERATE	-	Bo3g093580
S3_34152364	C3:34152364-34152364	missense_variant	MODERATE	-	Bo3g093590
S3_35014369	C3:35014369-35014369	missense_variant	MODERATE	-	Bo3g097710
S3_35338179	C3:35338179-35338179	missense_variant	MODERATE	-	Bo3g099120
S3_35406692	C3:35406692-35406692	missense_variant	MODERATE	-	Bo3g099200
S3_35792716	C3:35792716-35792716	missense_variant	MODERATE	-	Bo3g100560
S3_35897271	C3:35897271-35897271	missense_variant	MODERATE	-	Bo3g100700
S3_36174600	C3:36174600-36174600	missense_variant	MODERATE	-	Bo3g101100
S3_36307841	C3:36307841-36307841	missense_variant	MODERATE	-	Bo3g101300
S3_36339027	C3:36339027-36339027	missense_variant	MODERATE	-	Bo3g101320
S3_37806222	C3:37806222-37806222	missense_variant	MODERATE	-	Bo3g107260
S3_38038793	C3:38038793-38038793	missense_variant	MODERATE	-	Bo3g107580
S3_38724247	C3:38724247-38724247	missense_variant	MODERATE	-	Bo3g108190
S3_48298480	C3:48298480-48298480	missense_variant	MODERATE	-	Bo3g132640
S3_48693227	C3:48693227-48693227	missense_variant	MODERATE	-	Bo3g133050
S3_48778247	C3:48778247-48778247	missense_variant	MODERATE	-	Bo3g134120
S3_51940242	C3:51940242-51940242	missense_variant	MODERATE	-	Bo3g143810
S3_52129688	C3:52129688-52129688	missense_variant	MODERATE	-	Bo3g144020
S3_52148431	C3:52148431-52148431	missense_variant	MODERATE	-	Bo3g144060
S3_52484371	C3:52484371-52484371	missense_variant	MODERATE	-	Bo3g147510
S3_52646424	C3:52646424-52646424	missense_variant	MODERATE	-	Bo3g147700
S3_52977476	C3:52977476-52977476	missense_variant	MODERATE	-	Bo3g149040
S3_53055250	C3:53055250-53055250	missense_variant	MODERATE	RHF1A	Bo3g149190
S3_53201008	C3:53201008-53201008	missense_variant	MODERATE	-	Bo3g149380
S3_53563971	C3:53563971-53563971	missense_variant	MODERATE	-	Bo3g149960
S3_54065262	C3:54065262-54065262	missense_variant	MODERATE	-	Bo3g152640
S3_54261126	C3:54261126-54261126	missense_variant	MODERATE	-	Bo3g152930
S3_55274000	C3:55274000-55274000	missense_variant	MODERATE	-	Bo3g154090
S3_55355233	C3:55355233-55355233	missense_variant	MODERATE	-	Bo3g154230
S3_56382200	C3:56382200-56382200	missense_variant	MODERATE	-	Bo3g157400
S3_57524112	C3:57524112-57524112	missense_variant	MODERATE	-	Bo3g162690
S3_58073245	C3:58073245-58073245	missense_variant	MODERATE	-	Bo3g164400
S3_59712209	C3:59712209-59712209	missense_variant	MODERATE	-	Bo3g169050
S3_60245975	C3:60245975-60245975	missense_variant	MODERATE	-	Bo3g170890
S3_60746641	C3:60746641-60746641	missense_variant	MODERATE	-	Bo3g173500
S3_60749139	C3:60749139-60749139	missense_variant	MODERATE	-	Bo3g173510
S3_60789376	C3:60789376-60789376	missense_variant	MODERATE	-	Bo3g173560
S3_61201216	C3:61201216-61201216	missense_variant	MODERATE	DRP4A	Bo3g175080
S3_61987980	C3:61987980-61987980	missense_variant	MODERATE	-	Bo3g177130
S3_64396136	C3:64396136-64396136	missense_variant	MODERATE	-	Bo3g184950
S4_246056	C4:246056-246056	missense_variant	MODERATE	-	Bo4g002420
S4_694007	C4:694007-694007	missense_variant	MODERATE	-	Bo4g006970
S4_981594	C4:981594-981594	missense_variant	MODERATE	GAUT2	Bo4g008210
S4_2033482	C4:2033482-2033482	missense_variant	MODERATE	-	Bo4g014680
S4_2097185	C4:2097185-2097185	missense_variant	MODERATE	-	Bo4g015780
S4_2169177	C4:2169177-2169177	missense_variant	MODERATE	-	Bo4g015950
S4_2453738	C4:2453738-2453738	missense_variant	MODERATE	-	Bo4g018500
S4_2608987	C4:2608987-2608987	missense_variant	MODERATE	ETFQO	Bo4g019760
S4_2720218	C4:2720218-2720218	missense_variant	MODERATE	CHI	Bo4g020920
S4_3171568	C4:3171568-3171568	missense_variant	MODERATE	-	Bo4g021630
S4_3399035	C4:3399035-3399035	missense_variant	MODERATE	-	Bo4g023820
S4_3444565	C4:3444565-3444565	missense_variant	MODERATE	-	Bo4g023930
S4_3594491	C4:3594491-3594491	missense_variant	MODERATE	-	Bo4g024160
S4_3594567	C4:3594567-3594567	missense_variant	MODERATE	-	Bo4g024160
S4_3779280	C4:3779280-3779280	missense_variant	MODERATE	-	Bo4g024450
S4_3881371	C4:3881371-3881371	missense_variant	MODERATE	AHL18	Bo4g024640
S4_3981181	C4:3981181-3981181	missense_variant	MODERATE	-	Bo4g024780
S4_4511184	C4:4511184-4511184	missense_variant	MODERATE	-	Bo4g025660
S4_5007004	C4:5007004-5007004	missense_variant	MODERATE	-	Bo4g026380
S4_5115904	C4:5115904-5115904	missense_variant	MODERATE	-	Bo4g026550
S4_5154201	C4:5154201-5154201	missense_variant	MODERATE	-	Bo4g026630
S4_5399824	C4:5399824-5399824	missense_variant	MODERATE	-	Bo4g026890
S4_5756228	C4:5756228-5756228	missense_variant	MODERATE	-	Bo4g027440
S4_6197362	C4:6197362-6197362	missense_variant	MODERATE	-	Bo4g029840
S4_6258031	C4:6258031-6258031	missense_variant	MODERATE	-	Bo4g029960
S4_6334430	C4:6334430-6334430	missense_variant	MODERATE	-	Bo4g030050
S4_6351411	C4:6351411-6351411	missense_variant	MODERATE	-	Bo4g030060
S4_8301272	C4:8301272-8301272	missense_variant	MODERATE	LEA18	Bo4g038740
S4_8301453	C4:8301453-8301453	missense_variant	MODERATE	LEA18	Bo4g038740
S4_8472695	C4:8472695-8472695	missense_variant	MODERATE	SUVH5	Bo4g038960
S4_8691902	C4:8691902-8691902	missense_variant	MODERATE	-	Bo4g039300
S4_9096934	C4:9096934-9096934	missense_variant	MODERATE	-	Bo4g039910
S4_9497881	C4:9497881-9497881	missense_variant	MODERATE	-	Bo4g043410
S4_10455435	C4:10455435-10455435	missense_variant	MODERATE	-	Bo4g045490
S4_10630115	C4:10630115-10630115	missense_variant	MODERATE	PRORP1	Bo4g045790
S4_10636878	C4:10636878-10636878	missense_variant	MODERATE	-	Bo4g045800
S4_11303360	C4:11303360-11303360	missense_variant	MODERATE	-	Bo4g049520
S4_12008712	C4:12008712-12008712	missense_variant	MODERATE	-	Bo4g052470
S4_12450728	C4:12450728-12450728	missense_variant	MODERATE	-	Bo4g053920
S4_12768455	C4:12768455-12768455	missense_variant	MODERATE	-	Bo4g056240
S4_14101294	C4:14101294-14101294	missense_variant	MODERATE	-	Bo4g064690
S4_14222714	C4:14222714-14222714	missense_variant	MODERATE	-	Bo4g065820
S4_18799693	C4:18799693-18799693	missense_variant	MODERATE	-	Bo4g080070
S4_22599969	C4:22599969-22599969	missense_variant	MODERATE	-	Bo4g092590
S4_22868389	C4:22868389-22868389	missense_variant	MODERATE	-	Bo4g092840
S4_24426782	C4:24426782-24426782	missense_variant	MODERATE	ATTKL	Bo4g098160
S4_24576020	C4:24576020-24576020	missense_variant	MODERATE	-	Bo4g098440
S4_24845643	C4:24845643-24845643	missense_variant	MODERATE	-	Bo4g098820
S4_25343384	C4:25343384-25343384	missense_variant	MODERATE	-	Bo4g101170
S4_27910413	C4:27910413-27910413	missense_variant	MODERATE	-	Bo4g109830
S4_30226026	C4:30226026-30226026	missense_variant	MODERATE	-	Bo4g117210
S4_30397647	C4:30397647-30397647	missense_variant	MODERATE	-	Bo4g118340
S4_32920992	C4:32920992-32920992	missense_variant	MODERATE	-	Bo4g127000
S4_33120465	C4:33120465-33120465	missense_variant	MODERATE	-	Bo4g127260
S4_33291254	C4:33291254-33291254	missense_variant	MODERATE	-	Bo4g128390
S4_33498804	C4:33498804-33498804	missense_variant	MODERATE	-	Bo4g129560
S4_37784066	C4:37784066-37784066	missense_variant	MODERATE	-	Bo4g140360
S4_37876550	C4:37876550-37876550	missense_variant	MODERATE	-	Bo4g140410
S4_38280357	C4:38280357-38280357	missense_variant	MODERATE	-	Bo4g141940
S4_39133523	C4:39133523-39133523	missense_variant	MODERATE	CAM1	Bo4g143910
S4_39620121	C4:39620121-39620121	missense_variant	MODERATE	-	Bo4g145490
S4_40419952	C4:40419952-40419952	missense_variant	MODERATE	-	Bo4g149510
S4_40573638	C4:40573638-40573638	missense_variant	MODERATE	-	Bo4g149660
S4_41296183	C4:41296183-41296183	missense_variant	MODERATE	-	Bo4g151310
S4_41625363	C4:41625363-41625363	missense_variant	MODERATE	-	Bo4g151640
S4_42857506	C4:42857506-42857506	missense_variant	MODERATE	-	Bo4g157290
S4_42857536	C4:42857536-42857536	missense_variant	MODERATE	-	Bo4g157290
S4_42867337	C4:42867337-42867337	missense_variant	MODERATE	-	Bo4g157310
S4_43712720	C4:43712720-43712720	missense_variant	MODERATE	-	Bo4g161360
S4_44264106	C4:44264106-44264106	missense_variant	MODERATE	-	Bo4g165080
S4_46739715	C4:46739715-46739715	missense_variant	MODERATE	ATX1	Bo4g176210
S4_46822725	C4:46822725-46822725	missense_variant	MODERATE	-	Bo4g176410
S4_46930877	C4:46930877-46930877	missense_variant	MODERATE	-	Bo4g177550
S4_47752767	C4:47752767-47752767	missense_variant	MODERATE	CHR34	Bo4g181780
S4_48098661	C4:48098661-48098661	missense_variant	MODERATE	-	Bo4g182310
S4_48113105	C4:48113105-48113105	missense_variant	MODERATE	-	Bo4g182320
S4_48529086	C4:48529086-48529086	missense_variant	MODERATE	-	Bo4g183060
S4_49539583	C4:49539583-49539583	missense_variant	MODERATE	-	Bo4g186500
S4_49829652	C4:49829652-49829652	missense_variant	MODERATE	-	Bo4g187020
S4_49985340	C4:49985340-49985340	missense_variant	MODERATE	-	Bo4g187250
S4_49998886	C4:49998886-49998886	missense_variant	MODERATE	-	Bo4g187280
S4_49999071	C4:49999071-49999071	missense_variant	MODERATE	-	Bo4g187280
S4_50003113	C4:50003113-50003113	missense_variant	MODERATE	LAP6	Bo4g187290
S4_50880783	C4:50880783-50880783	missense_variant	MODERATE	-	Bo4g188830
S4_51613982	C4:51613982-51613982	missense_variant	MODERATE	-	Bo4g191060
S4_51746828	C4:51746828-51746828	missense_variant	MODERATE	-	Bo4g191310
S4_51774896	C4:51774896-51774896	missense_variant	MODERATE	CYP712A1	Bo4g191380
S4_51780976	C4:51780976-51780976	missense_variant	MODERATE	-	Bo4g191390
S4_51921019	C4:51921019-51921019	missense_variant	MODERATE	-	Bo4g191670
S4_51921359	C4:51921359-51921359	missense_variant	MODERATE	-	Bo4g191670
S4_52528125	C4:52528125-52528125	missense_variant	MODERATE	-	Bo4g194810
S4_52811240	C4:52811240-52811240	missense_variant	MODERATE	-	Bo4g195300
S4_53126047	C4:53126047-53126047	missense_variant	MODERATE	-	Bo4g196000
S4_53127226	C4:53127226-53127226	missense_variant	MODERATE	-	Bo4g196000
S5_140941	C5:140941-140941	missense_variant	MODERATE	-	Bo5g001270
S5_254489	C5:254489-254489	missense_variant	MODERATE	AN	Bo5g002440
S5_378333	C5:378333-378333	missense_variant	MODERATE	IQD18	Bo5g002700
S5_708266	C5:708266-708266	missense_variant	MODERATE	IMPA-6	Bo5g003340
S5_920537	C5:920537-920537	missense_variant	MODERATE	-	Bo5g003730
S5_1122872	C5:1122872-1122872	missense_variant	MODERATE	-	Bo5g004250
S5_1257906	C5:1257906-1257906	missense_variant	MODERATE	-	Bo5g004470
S5_1486445	C5:1486445-1486445	missense_variant	MODERATE	-	Bo5g004900
S5_1495442	C5:1495442-1495442	missense_variant	MODERATE	-	Bo5g004910
S5_1651212	C5:1651212-1651212	missense_variant	MODERATE	-	Bo5g005230
S5_2098076	C5:2098076-2098076	missense_variant	MODERATE	-	Bo5g006910
S5_2217699	C5:2217699-2217699	missense_variant	MODERATE	-	Bo5g007130
S5_2232417	C5:2232417-2232417	missense_variant	MODERATE	-	Bo5g007170
S5_2389597	C5:2389597-2389597	missense_variant	MODERATE	-	Bo5g007500
S5_2520368	C5:2520368-2520368	missense_variant	MODERATE	-	Bo5g007760
S5_2774919	C5:2774919-2774919	missense_variant	MODERATE	-	Bo5g008300
S5_2856791	C5:2856791-2856791	missense_variant	MODERATE	-	Bo5g008420
S5_3277590	C5:3277590-3277590	missense_variant	MODERATE	-	Bo5g009120
S5_3287582	C5:3287582-3287582	missense_variant	MODERATE	CJD1	Bo5g009140
S5_3470886	C5:3470886-3470886	missense_variant	MODERATE	-	Bo5g009460
S5_3583414	C5:3583414-3583414	missense_variant	MODERATE	-	Bo5g009710
S5_3631585	C5:3631585-3631585	missense_variant	MODERATE	-	Bo5g009830
S5_3631652	C5:3631652-3631652	missense_variant	MODERATE	-	Bo5g009830
S5_3688466	C5:3688466-3688466	missense_variant	MODERATE	MYB61	Bo5g009920
S5_3934147	C5:3934147-3934147	missense_variant	MODERATE	-	Bo5g010440
S5_4027162	C5:4027162-4027162	missense_variant	MODERATE	-	Bo5g010600
S5_4436976	C5:4436976-4436976	missense_variant	MODERATE	-	Bo5g013280
S5_4485809	C5:4485809-4485809	missense_variant	MODERATE	-	Bo5g013370
S5_4681846	C5:4681846-4681846	missense_variant	MODERATE	CMT1	Bo5g014720
S5_4729526	C5:4729526-4729526	missense_variant	MODERATE	-	Bo5g014790
S5_4760165	C5:4760165-4760165	missense_variant	MODERATE	-	Bo5g014880
S5_4912225	C5:4912225-4912225	missense_variant	MODERATE	-	Bo5g015110
S5_5286810	C5:5286810-5286810	missense_variant	MODERATE	-	Bo5g016610
S5_5384110	C5:5384110-5384110	missense_variant	MODERATE	-	Bo5g016790
S5_5544816	C5:5544816-5544816	missense_variant	MODERATE	-	Bo5g017010
S5_5612290	C5:5612290-5612290	missense_variant	MODERATE	-	Bo5g017110
S5_5840190	C5:5840190-5840190	missense_variant	MODERATE	-	Bo5g017460
S5_6066528	C5:6066528-6066528	missense_variant	MODERATE	-	Bo5g017870
S5_6083545	C5:6083545-6083545	missense_variant	MODERATE	-	Bo5g017920
S5_6445853	C5:6445853-6445853	missense_variant	MODERATE	-	Bo5g019390
S5_6844571	C5:6844571-6844571	missense_variant	MODERATE	-	Bo5g020070
S5_7175356	C5:7175356-7175356	missense_variant	MODERATE	-	Bo5g020710
S5_7197113	C5:7197113-7197113	missense_variant	MODERATE	-	Bo5g020760
S5_7199580	C5:7199580-7199580	missense_variant	MODERATE	-	Bo5g020770
S5_7264974	C5:7264974-7264974	missense_variant	MODERATE	-	Bo5g020950
S5_7270945	C5:7270945-7270945	missense_variant	MODERATE	-	Bo5g020960
S5_7276563	C5:7276563-7276563	missense_variant	MODERATE	-	Bo5g020980
S5_7293001	C5:7293001-7293001	missense_variant	MODERATE	-	Bo5g021000
S5_7689167	C5:7689167-7689167	missense_variant	MODERATE	-	Bo5g021560
S5_7760439	C5:7760439-7760439	missense_variant	MODERATE	-	Bo5g021700
S5_8046907	C5:8046907-8046907	missense_variant	MODERATE	HCF173	Bo5g022130
S5_8068767	C5:8068767-8068767	missense_variant	MODERATE	-	Bo5g022200
S5_8367560	C5:8367560-8367560	missense_variant	MODERATE	AtRLP2	Bo5g023620
S5_8802246	C5:8802246-8802246	missense_variant	MODERATE	-	Bo5g025410
S5_8858820	C5:8858820-8858820	missense_variant	MODERATE	-	Bo5g025560
S5_8938505	C5:8938505-8938505	missense_variant	MODERATE	-	Bo5g025680
S5_9347520	C5:9347520-9347520	missense_variant	MODERATE	-	Bo5g027140
S5_9589132	C5:9589132-9589132	missense_variant	MODERATE	-	Bo5g027450
S5_9761684	C5:9761684-9761684	missense_variant	MODERATE	-	Bo5g027690
S5_9768300	C5:9768300-9768300	missense_variant	MODERATE	-	Bo5g027700
S5_9954494	C5:9954494-9954494	missense_variant	MODERATE	-	Bo5g027930
S5_10342330	C5:10342330-10342330	missense_variant	MODERATE	-	Bo5g030450
S5_10488153	C5:10488153-10488153	missense_variant	MODERATE	-	Bo5g030650
S5_10996572	C5:10996572-10996572	missense_variant	MODERATE	-	Bo5g034240
S5_11388318	C5:11388318-11388318	missense_variant	MODERATE	-	Bo5g034780
S5_11424399	C5:11424399-11424399	missense_variant	MODERATE	-	Bo5g034850
S5_11645412	C5:11645412-11645412	missense_variant	MODERATE	-	Bo5g035120
S5_12404850	C5:12404850-12404850	missense_variant	MODERATE	-	Bo5g038920
S5_14302135	C5:14302135-14302135	missense_variant	MODERATE	-	Bo5g043130
S5_14440952	C5:14440952-14440952	missense_variant	MODERATE	-	Bo5g043300
S5_16916441	C5:16916441-16916441	missense_variant	MODERATE	-	Bo5g050570
S5_17046066	C5:17046066-17046066	missense_variant	MODERATE	-	Bo5g051790
S5_20413576	C5:20413576-20413576	missense_variant	MODERATE	-	Bo5g064410
S5_21945354	C5:21945354-21945354	missense_variant	MODERATE	-	Bo5g069470
S5_22061965	C5:22061965-22061965	missense_variant	MODERATE	-	Bo5g069530
S5_30287870	C5:30287870-30287870	missense_variant	MODERATE	-	Bo5g093240
S5_33459500	C5:33459500-33459500	missense_variant	MODERATE	-	Bo5g105080
S5_34623180	C5:34623180-34623180	missense_variant	MODERATE	-	Bo5g113510
S5_34736615	C5:34736615-34736615	missense_variant	MODERATE	-	Bo5g113730
S5_35438895	C5:35438895-35438895	missense_variant	MODERATE	-	Bo5g115450
S5_35479434	C5:35479434-35479434	missense_variant	MODERATE	ATATG2	Bo5g115520
S5_37204998	C5:37204998-37204998	missense_variant	MODERATE	-	Bo5g122530
S5_37467838	C5:37467838-37467838	missense_variant	MODERATE	-	Bo5g122910
S5_37896552	C5:37896552-37896552	missense_variant	MODERATE	-	Bo5g123450
S5_37896556	C5:37896556-37896556	missense_variant	MODERATE	-	Bo5g123450
S5_38548363	C5:38548363-38548363	missense_variant	MODERATE	-	Bo5g126080
S5_38989631	C5:38989631-38989631	missense_variant	MODERATE	-	Bo5g126600
S5_40161624	C5:40161624-40161624	missense_variant	MODERATE	-	Bo5g129190
S5_40585131	C5:40585131-40585131	missense_variant	MODERATE	-	Bo5g131660
S5_41365394	C5:41365394-41365394	missense_variant	MODERATE	ATMRP7	Bo5g132920
S5_41686982	C5:41686982-41686982	missense_variant	MODERATE	-	Bo5g133400
S5_41961403	C5:41961403-41961403	missense_variant	MODERATE	-	Bo5g135020
S5_42390036	C5:42390036-42390036	missense_variant	MODERATE	-	Bo5g136650
S5_42519277	C5:42519277-42519277	missense_variant	MODERATE	-	Bo5g136870
S5_42884002	C5:42884002-42884002	missense_variant	MODERATE	-	Bo5g137510
S5_42910351	C5:42910351-42910351	missense_variant	MODERATE	-	Bo5g137560
S5_42912620	C5:42912620-42912620	missense_variant	MODERATE	-	Bo5g137570
S5_43091188	C5:43091188-43091188	missense_variant	MODERATE	-	Bo5g137920
S5_43158421	C5:43158421-43158421	missense_variant	MODERATE	-	Bo5g138070
S5_43306676	C5:43306676-43306676	missense_variant	MODERATE	-	Bo5g139340
S5_43496714	C5:43496714-43496714	missense_variant	MODERATE	-	Bo5g139740
S5_43630797	C5:43630797-43630797	missense_variant	MODERATE	-	Bo5g140020
S5_43687253	C5:43687253-43687253	missense_variant	MODERATE	-	Bo5g140150
S5_43819733	C5:43819733-43819733	missense_variant	MODERATE	-	Bo5g141400
S5_44280504	C5:44280504-44280504	missense_variant	MODERATE	-	Bo5g143210
S5_44316523	C5:44316523-44316523	missense_variant	MODERATE	-	Bo5g143290
S5_44595720	C5:44595720-44595720	missense_variant	MODERATE	-	Bo5g143600
S5_44641246	C5:44641246-44641246	missense_variant	MODERATE	-	Bo5g143670
S5_44729769	C5:44729769-44729769	missense_variant	MODERATE	ANP3	Bo5g144850
S5_45010078	C5:45010078-45010078	missense_variant	MODERATE	-	Bo5g145310
S5_45078437	C5:45078437-45078437	missense_variant	MODERATE	-	Bo5g145420
S5_45097397	C5:45097397-45097397	missense_variant	MODERATE	-	Bo5g145450
S5_45308161	C5:45308161-45308161	missense_variant	MODERATE	-	Bo5g146710
S5_45469883	C5:45469883-45469883	missense_variant	MODERATE	-	Bo5g146970
S5_45488188	C5:45488188-45488188	missense_variant	MODERATE	-	Bo5g147010
S5_45630320	C5:45630320-45630320	missense_variant	MODERATE	-	Bo5g148240
S5_45855203	C5:45855203-45855203	missense_variant	MODERATE	-	Bo5g148540
S5_45970424	C5:45970424-45970424	missense_variant	MODERATE	-	Bo5g148710
S5_46138562	C5:46138562-46138562	missense_variant	MODERATE	-	Bo5g150040
S5_46144856	C5:46144856-46144856	missense_variant	MODERATE	-	Bo5g150040
S5_46260500	C5:46260500-46260500	missense_variant	MODERATE	-	Bo5g150300
S5_46440985	C5:46440985-46440985	missense_variant	MODERATE	-	Bo5g152670
S5_46466699	C5:46466699-46466699	missense_variant	MODERATE	BIG	Bo5g152740
S5_46583240	C5:46583240-46583240	missense_variant	MODERATE	-	Bo5g153950
S6_2402612	C6:2402612-2402612	missense_variant	MODERATE	ACC2	Bo6g010860
S6_2704194	C6:2704194-2704194	missense_variant	MODERATE	-	Bo6g012160
S6_2769982	C6:2769982-2769982	missense_variant	MODERATE	-	Bo6g012210
S6_2793522	C6:2793522-2793522	missense_variant	MODERATE	-	Bo6g013230
S6_4503949	C6:4503949-4503949	missense_variant	MODERATE	-	Bo6g022030
S6_4534671	C6:4534671-4534671	missense_variant	MODERATE	-	Bo6g022070
S6_5653194	C6:5653194-5653194	missense_variant	MODERATE	-	Bo6g026110
S6_6014654	C6:6014654-6014654	missense_variant	MODERATE	-	Bo6g026450
S6_7311802	C6:7311802-7311802	missense_variant	MODERATE	-	Bo6g031040
S6_7751394	C6:7751394-7751394	missense_variant	MODERATE	-	Bo6g031600
S6_9933784	C6:9933784-9933784	missense_variant	MODERATE	-	Bo6g039920
S6_13089979	C6:13089979-13089979	missense_variant	MODERATE	-	Bo6g048080
S6_16421769	C6:16421769-16421769	missense_variant	MODERATE	-	Bo6g062200
S6_18723570	C6:18723570-18723570	missense_variant	MODERATE	-	Bo6g067330
S6_20799023	C6:20799023-20799023	missense_variant	MODERATE	-	Bo6g072540
S6_22392657	C6:22392657-22392657	missense_variant	MODERATE	-	Bo6g076470
S6_22623781	C6:22623781-22623781	missense_variant	MODERATE	-	Bo6g076830
S6_23072990	C6:23072990-23072990	missense_variant	MODERATE	-	Bo6g077560
S6_23738637	C6:23738637-23738637	missense_variant	MODERATE	-	Bo6g079410
S6_23891487	C6:23891487-23891487	missense_variant	MODERATE	-	Bo6g079670
S6_23954492	C6:23954492-23954492	missense_variant	MODERATE	-	Bo6g079740
S6_24403339	C6:24403339-24403339	missense_variant	MODERATE	-	Bo6g080290
S6_25056810	C6:25056810-25056810	missense_variant	MODERATE	-	Bo6g081240
S6_26461977	C6:26461977-26461977	missense_variant	MODERATE	-	Bo6g084940
S6_27022637	C6:27022637-27022637	missense_variant	MODERATE	-	Bo6g086570
S6_27085798	C6:27085798-27085798	missense_variant	MODERATE	-	Bo6g086680
S6_27691577	C6:27691577-27691577	missense_variant	MODERATE	-	Bo6g087470
S6_28880728	C6:28880728-28880728	missense_variant	MODERATE	-	Bo6g094180
S6_28908079	C6:28908079-28908079	missense_variant	MODERATE	-	Bo6g094260
S6_29179474	C6:29179474-29179474	missense_variant	MODERATE	-	Bo6g094580
S6_30030251	C6:30030251-30030251	missense_variant	MODERATE	-	Bo6g095670
S6_31026963	C6:31026963-31026963	missense_variant	MODERATE	-	Bo6g098600
S6_31105686	C6:31105686-31105686	missense_variant	MODERATE	-	Bo6g098660
S6_31190763	C6:31190763-31190763	missense_variant	MODERATE	-	Bo6g098810
S6_31228254	C6:31228254-31228254	missense_variant	MODERATE	ATREV3	Bo6g098910
S6_31242757	C6:31242757-31242757	missense_variant	MODERATE	GCS1	Bo6g098920
S6_31316282	C6:31316282-31316282	missense_variant	MODERATE	-	Bo6g099000
S6_31363121	C6:31363121-31363121	missense_variant	MODERATE	-	Bo6g099010
S6_31765503	C6:31765503-31765503	missense_variant	MODERATE	-	Bo6g099730
S6_32008297	C6:32008297-32008297	missense_variant	MODERATE	-	Bo6g101020
S6_32320596	C6:32320596-32320596	missense_variant	MODERATE	-	Bo6g103480
S6_32583620	C6:32583620-32583620	missense_variant	MODERATE	-	Bo6g103830
S6_33486960	C6:33486960-33486960	missense_variant	MODERATE	PAN	Bo6g107140
S6_33662812	C6:33662812-33662812	missense_variant	MODERATE	-	Bo6g108280
S6_34510403	C6:34510403-34510403	missense_variant	MODERATE	ATNRT1:2	Bo6g110460
S6_34655966	C6:34655966-34655966	missense_variant	MODERATE	SHW1	Bo6g110610
S6_34959878	C6:34959878-34959878	missense_variant	MODERATE	SRO3	Bo6g111040
S6_36572747	C6:36572747-36572747	missense_variant	MODERATE	-	Bo6g116760
S6_37037365	C6:37037365-37037365	missense_variant	MODERATE	-	Bo6g118710
S6_37382316	C6:37382316-37382316	missense_variant	MODERATE	-	Bo6g119400
S6_38407365	C6:38407365-38407365	missense_variant	MODERATE	-	Bo6g121210
S6_38480487	C6:38480487-38480487	missense_variant	MODERATE	TAPX	Bo6g121330
S6_38527224	C6:38527224-38527224	missense_variant	MODERATE	-	Bo6g121400
S6_38573243	C6:38573243-38573243	missense_variant	MODERATE	-	Bo6g121490
S6_38584686	C6:38584686-38584686	missense_variant	MODERATE	-	Bo6g121510
S6_38585099	C6:38585099-38585099	missense_variant	MODERATE	-	Bo6g121510
S6_39134008	C6:39134008-39134008	missense_variant	MODERATE	-	Bo6g122480
S6_39374662	C6:39374662-39374662	missense_variant	MODERATE	GA2	Bo6g123900
S6_39374922	C6:39374922-39374922	missense_variant	MODERATE	GA2	Bo6g123900
S7_934391	C7:934391-934391	missense_variant	MODERATE	-	Bo7g004930
S7_1936164	C7:1936164-1936164	missense_variant	MODERATE	-	Bo7g005940
S7_2313250	C7:2313250-2313250	missense_variant	MODERATE	-	Bo7g007280
S7_7668491	C7:7668491-7668491	missense_variant	MODERATE	-	Bo7g021450
S7_14649287	C7:14649287-14649287	missense_variant	MODERATE	-	Bo7g040300
S7_15018369	C7:15018369-15018369	missense_variant	MODERATE	-	Bo7g040630
S7_18211994	C7:18211994-18211994	missense_variant	MODERATE	-	Bo7g049840
S7_18269011	C7:18269011-18269011	missense_variant	MODERATE	-	Bo7g049910
S7_21293933	C7:21293933-21293933	missense_variant	MODERATE	-	Bo7g058050
S7_24432848	C7:24432848-24432848	missense_variant	MODERATE	-	Bo7g064760
S7_24432933	C7:24432933-24432933	missense_variant	MODERATE	-	Bo7g064760
S7_24634628	C7:24634628-24634628	missense_variant	MODERATE	-	Bo7g065020
S7_25273459	C7:25273459-25273459	missense_variant	MODERATE	-	Bo7g065590
S7_26118473	C7:26118473-26118473	missense_variant	MODERATE	-	Bo7g067270
S7_26717348	C7:26717348-26717348	missense_variant	MODERATE	POLH	Bo7g068830
S7_28281126	C7:28281126-28281126	missense_variant	MODERATE	-	Bo7g075500
S7_28794037	C7:28794037-28794037	missense_variant	MODERATE	-	Bo7g077060
S7_29245695	C7:29245695-29245695	missense_variant	MODERATE	-	Bo7g077640
S7_29399327	C7:29399327-29399327	missense_variant	MODERATE	-	Bo7g077950
S7_29427619	C7:29427619-29427619	missense_variant	MODERATE	-	Bo7g078020
S7_29457763	C7:29457763-29457763	missense_variant	MODERATE	-	Bo7g078070
S7_29579718	C7:29579718-29579718	missense_variant	MODERATE	-	Bo7g078270
S7_29580044	C7:29580044-29580044	missense_variant	MODERATE	-	Bo7g078270
S7_30004568	C7:30004568-30004568	missense_variant	MODERATE	-	Bo7g078730
S7_31111968	C7:31111968-31111968	missense_variant	MODERATE	-	Bo7g080950
S7_32983191	C7:32983191-32983191	missense_variant	MODERATE	-	Bo7g084080
S7_33188119	C7:33188119-33188119	missense_variant	MODERATE	-	Bo7g084430
S7_33464624	C7:33464624-33464624	missense_variant	MODERATE	-	Bo7g085830
S7_33855803	C7:33855803-33855803	missense_variant	MODERATE	-	Bo7g087300
S7_34523682	C7:34523682-34523682	missense_variant	MODERATE	-	Bo7g089240
S7_35734704	C7:35734704-35734704	missense_variant	MODERATE	-	Bo7g093090
S7_35982150	C7:35982150-35982150	missense_variant	MODERATE	ATGID1C	Bo7g093470
S7_37090566	C7:37090566-37090566	missense_variant	MODERATE	-	Bo7g096220
S7_38431160	C7:38431160-38431160	missense_variant	MODERATE	ATEXO70E2	Bo7g098290
S7_38471133	C7:38471133-38471133	missense_variant	MODERATE	-	Bo7g098380
S7_38484803	C7:38484803-38484803	missense_variant	MODERATE	-	Bo7g098400
S7_38504483	C7:38504483-38504483	missense_variant	MODERATE	PIF7	Bo7g098470
S7_38697153	C7:38697153-38697153	missense_variant	MODERATE	-	Bo7g098790
S7_38715039	C7:38715039-38715039	missense_variant	MODERATE	-	Bo7g098830
S7_39248494	C7:39248494-39248494	missense_variant	MODERATE	-	Bo7g100780
S7_39500813	C7:39500813-39500813	missense_variant	MODERATE	-	Bo7g101370
S7_39530921	C7:39530921-39530921	missense_variant	MODERATE	-	Bo7g101460
S7_39541108	C7:39541108-39541108	missense_variant	MODERATE	-	Bo7g101480
S7_39974392	C7:39974392-39974392	missense_variant	MODERATE	-	Bo7g104090
S7_40196614	C7:40196614-40196614	missense_variant	MODERATE	CRK13	Bo7g104540
S7_40221545	C7:40221545-40221545	missense_variant	MODERATE	-	Bo7g104590
S7_40514932	C7:40514932-40514932	missense_variant	MODERATE	LIL3:1	Bo7g105190
S7_40551043	C7:40551043-40551043	missense_variant	MODERATE	-	Bo7g105250
S7_40940366	C7:40940366-40940366	missense_variant	MODERATE	-	Bo7g105900
S7_41035823	C7:41035823-41035823	missense_variant	MODERATE	-	Bo7g106020
S7_42111561	C7:42111561-42111561	missense_variant	MODERATE	-	Bo7g107550
S7_42347803	C7:42347803-42347803	missense_variant	MODERATE	-	Bo7g107950
S7_42563629	C7:42563629-42563629	missense_variant	MODERATE	-	Bo7g108290
S7_42587471	C7:42587471-42587471	missense_variant	MODERATE	-	Bo7g108370
S7_42938433	C7:42938433-42938433	missense_variant	MODERATE	-	Bo7g108860
S7_43335198	C7:43335198-43335198	missense_variant	MODERATE	-	Bo7g109460
S7_43514460	C7:43514460-43514460	missense_variant	MODERATE	-	Bo7g109850
S7_43670135	C7:43670135-43670135	missense_variant	MODERATE	-	Bo7g110260
S7_43790246	C7:43790246-43790246	missense_variant	MODERATE	-	Bo7g110440
S7_43849383	C7:43849383-43849383	missense_variant	MODERATE	-	Bo7g110560
S7_44359533	C7:44359533-44359533	missense_variant	MODERATE	-	Bo7g111540
S7_44427184	C7:44427184-44427184	missense_variant	MODERATE	-	Bo7g111660
S7_44427217	C7:44427217-44427217	missense_variant	MODERATE	-	Bo7g111660
S7_44509984	C7:44509984-44509984	missense_variant	MODERATE	-	Bo7g111850
S7_44711976	C7:44711976-44711976	missense_variant	MODERATE	CHR8	Bo7g113190
S7_45372401	C7:45372401-45372401	missense_variant	MODERATE	-	Bo7g114320
S7_45538002	C7:45538002-45538002	missense_variant	MODERATE	-	Bo7g114560
S7_45637536	C7:45637536-45637536	missense_variant	MODERATE	-	Bo7g114760
S7_45745675	C7:45745675-45745675	missense_variant	MODERATE	-	Bo7g114940
S7_45796606	C7:45796606-45796606	missense_variant	MODERATE	-	Bo7g115040
S7_45908217	C7:45908217-45908217	missense_variant	MODERATE	-	Bo7g115270
S7_46156511	C7:46156511-46156511	missense_variant	MODERATE	-	Bo7g115780
S7_46873227	C7:46873227-46873227	missense_variant	MODERATE	-	Bo7g117220
S7_47026427	C7:47026427-47026427	missense_variant	MODERATE	-	Bo7g117530
S7_47208993	C7:47208993-47208993	missense_variant	MODERATE	-	Bo7g117880
S7_47592174	C7:47592174-47592174	missense_variant	MODERATE	-	Bo7g118610
S8_203507	C8:203507-203507	missense_variant	MODERATE	-	Bo8g001380
S8_821201	C8:821201-821201	missense_variant	MODERATE	-	Bo8g004280
S8_932728	C8:932728-932728	missense_variant	MODERATE	-	Bo8g004460
S8_1174896	C8:1174896-1174896	missense_variant	MODERATE	-	Bo8g004750
S8_1199556	C8:1199556-1199556	missense_variant	MODERATE	-	Bo8g005770
S8_1645308	C8:1645308-1645308	missense_variant	MODERATE	-	Bo8g009630
S8_1677153	C8:1677153-1677153	missense_variant	MODERATE	-	Bo8g010680
S8_1783039	C8:1783039-1783039	missense_variant	MODERATE	-	Bo8g010810
S8_2108715	C8:2108715-2108715	missense_variant	MODERATE	-	Bo8g011220
S8_6204947	C8:6204947-6204947	missense_variant	MODERATE	-	Bo8g024350
S8_9266097	C8:9266097-9266097	missense_variant	MODERATE	-	Bo8g030200
S8_14312099	C8:14312099-14312099	missense_variant	MODERATE	-	Bo8g040920
S8_17209687	C8:17209687-17209687	missense_variant	MODERATE	-	Bo8g051350
S8_17331870	C8:17331870-17331870	missense_variant	MODERATE	-	Bo8g051500
S8_18390818	C8:18390818-18390818	missense_variant	MODERATE	-	Bo8g055840
S8_18402642	C8:18402642-18402642	missense_variant	MODERATE	-	Bo8g055860
S8_18806958	C8:18806958-18806958	missense_variant	MODERATE	NIMIN-3	Bo8g058420
S8_19786029	C8:19786029-19786029	missense_variant	MODERATE	-	Bo8g059920
S8_20115132	C8:20115132-20115132	missense_variant	MODERATE	-	Bo8g062480
S8_20782495	C8:20782495-20782495	missense_variant	MODERATE	-	Bo8g065500
S8_20852129	C8:20852129-20852129	missense_variant	MODERATE	-	Bo8g065720
S8_20970064	C8:20970064-20970064	missense_variant	MODERATE	-	Bo8g065950
S8_20986109	C8:20986109-20986109	missense_variant	MODERATE	-	Bo8g065980
S8_20986314	C8:20986314-20986314	missense_variant	MODERATE	-	Bo8g065980
S8_21446876	C8:21446876-21446876	missense_variant	MODERATE	-	Bo8g066680
S8_21900858	C8:21900858-21900858	missense_variant	MODERATE	-	Bo8g067580
S8_21975840	C8:21975840-21975840	missense_variant	MODERATE	-	Bo8g067710
S8_22259653	C8:22259653-22259653	missense_variant	MODERATE	-	Bo8g068170
S8_22376041	C8:22376041-22376041	missense_variant	MODERATE	-	Bo8g068380
S8_22463613	C8:22463613-22463613	missense_variant	MODERATE	-	Bo8g068500
S8_23003313	C8:23003313-23003313	missense_variant	MODERATE	-	Bo8g070330
S8_23202959	C8:23202959-23202959	missense_variant	MODERATE	-	Bo8g070630
S8_23574565	C8:23574565-23574565	missense_variant	MODERATE	-	Bo8g071200
S8_23946737	C8:23946737-23946737	missense_variant	MODERATE	-	Bo8g072700
S8_25881515	C8:25881515-25881515	missense_variant	MODERATE	-	Bo8g077910
S8_25975148	C8:25975148-25975148	missense_variant	MODERATE	-	Bo8g078960
S8_27069691	C8:27069691-27069691	missense_variant	MODERATE	-	Bo8g080340
S8_27112216	C8:27112216-27112216	missense_variant	MODERATE	-	Bo8g080400
S8_27390417	C8:27390417-27390417	missense_variant	MODERATE	-	Bo8g080840
S8_27428330	C8:27428330-27428330	missense_variant	MODERATE	-	Bo8g080930
S8_27782893	C8:27782893-27782893	missense_variant	MODERATE	-	Bo8g081580
S8_27843054	C8:27843054-27843054	missense_variant	MODERATE	-	Bo8g081700
S8_27843199	C8:27843199-27843199	missense_variant	MODERATE	-	Bo8g081700
S8_27952146	C8:27952146-27952146	missense_variant	MODERATE	-	Bo8g081900
S8_28415804	C8:28415804-28415804	missense_variant	MODERATE	UGT73C7	Bo8g082510
S8_28775211	C8:28775211-28775211	missense_variant	MODERATE	-	Bo8g083060
S8_29494769	C8:29494769-29494769	missense_variant	MODERATE	-	Bo8g087270
S8_29651019	C8:29651019-29651019	missense_variant	MODERATE	ATEXO70H1	Bo8g089490
S8_29703946	C8:29703946-29703946	missense_variant	MODERATE	-	Bo8g089550
S8_30328102	C8:30328102-30328102	missense_variant	MODERATE	UGP3	Bo8g090440
S8_30586168	C8:30586168-30586168	missense_variant	MODERATE	-	Bo8g090910
S8_30840511	C8:30840511-30840511	missense_variant	MODERATE	-	Bo8g091310
S8_30911136	C8:30911136-30911136	missense_variant	MODERATE	-	Bo8g091370
S8_30965296	C8:30965296-30965296	missense_variant	MODERATE	RPB5B	Bo8g091460
S8_31072910	C8:31072910-31072910	missense_variant	MODERATE	-	Bo8g091700
S8_31332710	C8:31332710-31332710	missense_variant	MODERATE	-	Bo8g092090
S8_31567031	C8:31567031-31567031	missense_variant	MODERATE	-	Bo8g092550
S8_31616036	C8:31616036-31616036	missense_variant	MODERATE	-	Bo8g092630
S8_31657102	C8:31657102-31657102	missense_variant	MODERATE	-	Bo8g092690
S8_31698457	C8:31698457-31698457	missense_variant	MODERATE	TTL4	Bo8g092750
S8_31760235	C8:31760235-31760235	missense_variant	MODERATE	-	Bo8g092880
S8_31959327	C8:31959327-31959327	missense_variant	MODERATE	-	Bo8g093210
S8_32102395	C8:32102395-32102395	missense_variant	MODERATE	-	Bo8g094490
S8_32855235	C8:32855235-32855235	missense_variant	MODERATE	-	Bo8g095900
S8_33230061	C8:33230061-33230061	missense_variant	MODERATE	-	Bo8g097450
S8_33720558	C8:33720558-33720558	missense_variant	MODERATE	CYCP1%3B1	Bo8g098470
S8_34019125	C8:34019125-34019125	missense_variant	MODERATE	AtDBP1	Bo8g099030
S8_34061036	C8:34061036-34061036	missense_variant	MODERATE	-	Bo8g099130
S8_34262513	C8:34262513-34262513	missense_variant	MODERATE	-	Bo8g099430
S8_34590635	C8:34590635-34590635	missense_variant	MODERATE	-	Bo8g100010
S8_35038532	C8:35038532-35038532	missense_variant	MODERATE	-	Bo8g100700
S8_35664215	C8:35664215-35664215	missense_variant	MODERATE	EMB2219	Bo8g101540
S8_36115455	C8:36115455-36115455	missense_variant	MODERATE	-	Bo8g102470
S8_36199443	C8:36199443-36199443	missense_variant	MODERATE	-	Bo8g102670
S8_36431103	C8:36431103-36431103	missense_variant	MODERATE	-	Bo8g104130
S8_36744653	C8:36744653-36744653	missense_variant	MODERATE	-	Bo8g104730
S8_36807545	C8:36807545-36807545	missense_variant	MODERATE	-	Bo8g104860
S8_36914375	C8:36914375-36914375	missense_variant	MODERATE	-	Bo8g105030
S8_37466628	C8:37466628-37466628	missense_variant	MODERATE	-	Bo8g106100
S8_38178564	C8:38178564-38178564	missense_variant	MODERATE	-	Bo8g107440
S8_38595108	C8:38595108-38595108	missense_variant	MODERATE	-	Bo8g108300
S8_38758161	C8:38758161-38758161	missense_variant	MODERATE	-	Bo8g108590
S8_39538034	C8:39538034-39538034	missense_variant	MODERATE	-	Bo8g110910
S8_39571423	C8:39571423-39571423	missense_variant	MODERATE	-	Bo8g110990
S8_40390577	C8:40390577-40390577	missense_variant	MODERATE	-	Bo8g114640
S8_40685663	C8:40685663-40685663	missense_variant	MODERATE	-	Bo8g115290
S8_40726516	C8:40726516-40726516	missense_variant	MODERATE	-	Bo8g115380
S8_40929772	C8:40929772-40929772	missense_variant	MODERATE	-	Bo8g115740
S9_355381	C9:355381-355381	missense_variant	MODERATE	-	Bo9g003610
S9_540753	C9:540753-540753	missense_variant	MODERATE	-	Bo9g003970
S9_686902	C9:686902-686902	missense_variant	MODERATE	ATABC1	Bo9g004190
S9_765745	C9:765745-765745	missense_variant	MODERATE	WRKY47	Bo9g004230
S9_916488	C9:916488-916488	missense_variant	MODERATE	-	Bo9g004480
S9_948104	C9:948104-948104	missense_variant	MODERATE	-	Bo9g004530
S9_948109	C9:948109-948109	missense_variant	MODERATE	-	Bo9g004530
S9_1093500	C9:1093500-1093500	missense_variant	MODERATE	-	Bo9g005720
S9_1413451	C9:1413451-1413451	missense_variant	MODERATE	-	Bo9g006270
S9_1707902	C9:1707902-1707902	missense_variant	MODERATE	-	Bo9g007800
S9_2033291	C9:2033291-2033291	missense_variant	MODERATE	-	Bo9g008410
S9_2521032	C9:2521032-2521032	missense_variant	MODERATE	-	Bo9g009330
S9_2685272	C9:2685272-2685272	missense_variant	MODERATE	-	Bo9g009680
S9_2785029	C9:2785029-2785029	missense_variant	MODERATE	-	Bo9g009840
S9_2787348	C9:2787348-2787348	missense_variant	MODERATE	-	Bo9g009840
S9_2898796	C9:2898796-2898796	missense_variant	MODERATE	-	Bo9g010110
S9_2970633	C9:2970633-2970633	missense_variant	MODERATE	-	Bo9g010260
S9_3060603	C9:3060603-3060603	missense_variant	MODERATE	-	Bo9g010390
S9_3300073	C9:3300073-3300073	missense_variant	MODERATE	-	Bo9g010760
S9_3594953	C9:3594953-3594953	missense_variant	MODERATE	-	Bo9g011290
S9_3630607	C9:3630607-3630607	missense_variant	MODERATE	-	Bo9g011320
S9_4229398	C9:4229398-4229398	missense_variant	MODERATE	-	Bo9g014240
S9_4236534	C9:4236534-4236534	missense_variant	MODERATE	-	Bo9g014260
S9_4502401	C9:4502401-4502401	missense_variant	MODERATE	-	Bo9g014690
S9_5131011	C9:5131011-5131011	missense_variant	MODERATE	-	Bo9g017610
S9_5159158	C9:5159158-5159158	missense_variant	MODERATE	-	Bo9g017670
S9_5376382	C9:5376382-5376382	missense_variant	MODERATE	-	Bo9g017980
S9_5414670	C9:5414670-5414670	missense_variant	MODERATE	-	Bo9g018050
S9_5423912	C9:5423912-5423912	missense_variant	MODERATE	XRCC2	Bo9g018090
S9_5455621	C9:5455621-5455621	missense_variant	MODERATE	-	Bo9g018150
S9_5699678	C9:5699678-5699678	missense_variant	MODERATE	-	Bo9g018420
S9_6123454	C9:6123454-6123454	missense_variant	MODERATE	-	Bo9g019130
S9_6347511	C9:6347511-6347511	missense_variant	MODERATE	-	Bo9g020420
S9_6643547	C9:6643547-6643547	missense_variant	MODERATE	-	Bo9g021860
S9_6785094	C9:6785094-6785094	missense_variant	MODERATE	-	Bo9g022180
S9_6786123	C9:6786123-6786123	missense_variant	MODERATE	EMB16	Bo9g022190
S9_7591890	C9:7591890-7591890	missense_variant	MODERATE	-	Bo9g024110
S9_8017167	C9:8017167-8017167	missense_variant	MODERATE	-	Bo9g024730
S9_8446797	C9:8446797-8446797	missense_variant	MODERATE	-	Bo9g026270
S9_8826602	C9:8826602-8826602	missense_variant	MODERATE	-	Bo9g027600
S9_9154660	C9:9154660-9154660	missense_variant	MODERATE	-	Bo9g028090
S9_9185260	C9:9185260-9185260	missense_variant	MODERATE	-	Bo9g028130
S9_9624252	C9:9624252-9624252	missense_variant	MODERATE	-	Bo9g028620
S9_9913021	C9:9913021-9913021	missense_variant	MODERATE	-	Bo9g028880
S9_10306002	C9:10306002-10306002	missense_variant	MODERATE	-	Bo9g029340
S9_10508301	C9:10508301-10508301	missense_variant	MODERATE	-	Bo9g030620
S9_10620069	C9:10620069-10620069	missense_variant	MODERATE	NPR1	Bo9g030810
S9_10651935	C9:10651935-10651935	missense_variant	MODERATE	-	Bo9g030860
S9_11252886	C9:11252886-11252886	missense_variant	MODERATE	-	Bo9g032490
S9_11548899	C9:11548899-11548899	missense_variant	MODERATE	-	Bo9g033910
S9_11650855	C9:11650855-11650855	missense_variant	MODERATE	-	Bo9g034080
S9_14449287	C9:14449287-14449287	missense_variant	MODERATE	-	Bo9g043970
S9_17280932	C9:17280932-17280932	missense_variant	MODERATE	-	Bo9g058870
S9_17399942	C9:17399942-17399942	missense_variant	MODERATE	-	Bo9g059050
S9_18470058	C9:18470058-18470058	missense_variant	MODERATE	-	Bo9g061240
S9_18480712	C9:18480712-18480712	missense_variant	MODERATE	RPS4	Bo9g061260
S9_20458411	C9:20458411-20458411	missense_variant	MODERATE	-	Bo9g068230
S9_22425484	C9:22425484-22425484	missense_variant	MODERATE	-	Bo9g074510
S9_22920042	C9:22920042-22920042	missense_variant	MODERATE	-	Bo9g076010
S9_23482008	C9:23482008-23482008	missense_variant	MODERATE	-	Bo9g077660
S9_23738134	C9:23738134-23738134	missense_variant	MODERATE	-	Bo9g078010
S9_23905493	C9:23905493-23905493	missense_variant	MODERATE	-	Bo9g078240
S9_35629878	C9:35629878-35629878	missense_variant	MODERATE	-	Bo9g111060
S9_36565199	C9:36565199-36565199	missense_variant	MODERATE	-	Bo9g113780
S9_36755841	C9:36755841-36755841	missense_variant	MODERATE	-	Bo9g114030
S9_39357013	C9:39357013-39357013	missense_variant	MODERATE	-	Bo9g124790
S9_39357015	C9:39357015-39357015	missense_variant	MODERATE	-	Bo9g124790
S9_39357024	C9:39357024-39357024	missense_variant	MODERATE	-	Bo9g124790
S9_40403967	C9:40403967-40403967	missense_variant	MODERATE	-	Bo9g130910
S9_42140357	C9:42140357-42140357	missense_variant	MODERATE	-	Bo9g137090
S9_42481887	C9:42481887-42481887	missense_variant	MODERATE	-	Bo9g139540
S9_42570400	C9:42570400-42570400	missense_variant	MODERATE	-	Bo9g140640
S9_42993402	C9:42993402-42993402	missense_variant	MODERATE	-	Bo9g141150
S9_43650715	C9:43650715-43650715	missense_variant	MODERATE	-	Bo9g146950
S9_43728275	C9:43728275-43728275	missense_variant	MODERATE	-	Bo9g147020
S9_43793012	C9:43793012-43793012	missense_variant	MODERATE	-	Bo9g148090
S9_44496481	C9:44496481-44496481	missense_variant	MODERATE	-	Bo9g149890
S9_44577729	C9:44577729-44577729	missense_variant	MODERATE	-	Bo9g149980
S9_45444048	C9:45444048-45444048	missense_variant	MODERATE	-	Bo9g152260
S9_45661440	C9:45661440-45661440	missense_variant	MODERATE	-	Bo9g153710
S9_45697414	C9:45697414-45697414	missense_variant	MODERATE	-	Bo9g153800
S9_45713439	C9:45713439-45713439	missense_variant	MODERATE	-	Bo9g153830
S9_45748182	C9:45748182-45748182	missense_variant	MODERATE	-	Bo9g153870
S9_45748818	C9:45748818-45748818	missense_variant	MODERATE	-	Bo9g153880
S9_45755762	C9:45755762-45755762	missense_variant	MODERATE	-	Bo9g153900
S9_46507886	C9:46507886-46507886	missense_variant	MODERATE	-	Bo9g155950
S9_47428430	C9:47428430-47428430	missense_variant	MODERATE	-	Bo9g160300
S9_47963635	C9:47963635-47963635	missense_variant	MODERATE	-	Bo9g163220
S9_48520487	C9:48520487-48520487	missense_variant	MODERATE	-	Bo9g164100
S9_48551801	C9:48551801-48551801	missense_variant	MODERATE	-	Bo9g164170
S9_48552773	C9:48552773-48552773	missense_variant	MODERATE	-	Bo9g164170
S9_48553259	C9:48553259-48553259	missense_variant	MODERATE	-	Bo9g164170
S9_48825632	C9:48825632-48825632	missense_variant	MODERATE	-	Bo9g165570
S9_49132298	C9:49132298-49132298	missense_variant	MODERATE	-	Bo9g166040
S9_49245703	C9:49245703-49245703	missense_variant	MODERATE	-	Bo9g166320
S9_49432898	C9:49432898-49432898	missense_variant	MODERATE	-	Bo9g166630
S9_49826822	C9:49826822-49826822	missense_variant	MODERATE	CPK7	Bo9g169320
S9_49875685	C9:49875685-49875685	missense_variant	MODERATE	TPR16	Bo9g169410
S9_50110114	C9:50110114-50110114	missense_variant	MODERATE	-	Bo9g169760
S9_50139857	C9:50139857-50139857	missense_variant	MODERATE	SSP5	Bo9g169830
S9_50142997	C9:50142997-50142997	missense_variant	MODERATE	-	Bo9g169850
S9_50437035	C9:50437035-50437035	missense_variant	MODERATE	-	Bo9g171310
S9_50666732	C9:50666732-50666732	missense_variant	MODERATE	-	Bo9g171740
S9_50780003	C9:50780003-50780003	missense_variant	MODERATE	-	Bo9g171950
S9_50923233	C9:50923233-50923233	missense_variant	MODERATE	RING1	Bo9g172200
S9_50984962	C9:50984962-50984962	missense_variant	MODERATE	DOT3	Bo9g172320
S9_51192418	C9:51192418-51192418	missense_variant	MODERATE	ATGCN2	Bo9g173670
S9_51213151	C9:51213151-51213151	missense_variant	MODERATE	-	Bo9g173730
S9_51335816	C9:51335816-51335816	missense_variant	MODERATE	-	Bo9g173980
S9_51542201	C9:51542201-51542201	missense_variant	MODERATE	-	Bo9g174410
S9_51849906	C9:51849906-51849906	missense_variant	MODERATE	-	Bo9g175130
S9_52043414	C9:52043414-52043414	missense_variant	MODERATE	-	Bo9g175510
S9_52084111	C9:52084111-52084111	missense_variant	MODERATE	-	Bo9g175630
S9_52671635	C9:52671635-52671635	missense_variant	MODERATE	-	Bo9g176830
S9_52834819	C9:52834819-52834819	missense_variant	MODERATE	-	Bo9g177130
S9_52914226	C9:52914226-52914226	missense_variant	MODERATE	-	Bo9g177310
S9_53063907	C9:53063907-53063907	missense_variant	MODERATE	-	Bo9g177590
S9_53064035	C9:53064035-53064035	missense_variant	MODERATE	-	Bo9g177590
S9_53064102	C9:53064102-53064102	missense_variant	MODERATE	-	Bo9g177590
S9_53267041	C9:53267041-53267041	missense_variant	MODERATE	-	Bo9g178850
S9_53300634	C9:53300634-53300634	missense_variant	MODERATE	SIR	Bo9g178890
S9_53307974	C9:53307974-53307974	missense_variant	MODERATE	ATBIOF	Bo9g178920
S9_53860721	C9:53860721-53860721	missense_variant	MODERATE	-	Bo9g181870
S9_53887280	C9:53887280-53887280	missense_variant	MODERATE	-	Bo9g181940
S9_54435212	C9:54435212-54435212	missense_variant	MODERATE	-	Bo9g184840
S9_54440133	C9:54440133-54440133	missense_variant	MODERATE	-	Bo9g184850
S9_54557705	C9:54557705-54557705	missense_variant	MODERATE	LAX1	Bo9g185020
S1_7133417	C1:7133417-7133417	missense_variant	MODERATE	-	Bo1g019860
S1_10293854	C1:10293854-10293854	missense_variant	MODERATE	-	Bo1g033080
S2_4876278	C2:4876278-4876278	missense_variant	MODERATE	-	Bo2g016560
S3_61988792	C3:61988792-61988792	missense_variant	MODERATE	-	Bo3g177140
S6_22213489	C6:22213489-22213489	missense_variant	MODERATE	-	Bo6g076280
S6_22506893	C6:22506893-22506893	missense_variant	MODERATE	-	Bo6g076660
S9_913522	C9:913522-913522	missense_variant	MODERATE	-	Bo9g004470
S9_1435205	C9:1435205-1435205	missense_variant	MODERATE	-	Bo9g006330
S9_4362452	C9:4362452-4362452	missense_variant	MODERATE	-	Bo9g014470
S9_48111845	C9:48111845-48111845	missense_variant	MODERATE	-	Bo9g163540
