# Supplementary material for: Genotyping-by-sequencing of Brassica oleracea vegetables reveals unique phylogenetic patterns, population structure and domestication footprints
Source: Hortic Res. 2018 Jul 1;5:38. doi: 10.1038/s41438-018-0040-3 (PMC6026498; doi:10.1038/s41438-018-0040-3)
Supplement: Supplementary file 9 — Supplemental Table 5. Variants between improved broccoli and improved cauliflower entries [file 41438_2018_40_MOESM9_ESM.csv]

Variant-effect predictor analysis using 21,680 SNPs (Fst > 0.35) coding variants between all broccoli and all cauliflower.
#Uploaded_variation	Location	Consequence	IMPACT	SYMBOL	Gene
S1_1563024	C1:1563024-1563024	frameshift_variant	HIGH	-	Bo1g005780
S1_7769882	C1:7769882-7769882	frameshift_variant	HIGH	-	Bo1g021670
S1_11214602	C1:11214602-11214602	start_lost	HIGH	-	Bo1g037300
S2_31393564	C2:31393564-31393564	frameshift_variant	HIGH	-	Bo2g105350
S2_48783439	C2:48783439-48783439	stop_gained	HIGH	-	Bo2g155880
S2_52046852	C2:52046852-52046852	frameshift_variant	HIGH	-	Bo2g166180
S3_504918	C3:504918-504918	frameshift_variant	HIGH	-	Bo3g002080
S3_4640723	C3:4640723-4640723	frameshift_variant	HIGH	-	Bo3g013320
S3_4816726	C3:4816726-4816726	frameshift_variant	HIGH	-	Bo3g013700
S3_14167696	C3:14167696-14167696	stop_lost	HIGH	-	Bo3g036130
S3_14308056	C3:14308056-14308056	stop_lost	HIGH	-	Bo3g036290
S3_19880168	C3:19880168-19880168	stop_gained	HIGH	-	Bo3g048520
S3_28295521	C3:28295521-28295521	frameshift_variant	HIGH	-	Bo3g073300
S4_24435545	C4:24435545-24435545	frameshift_variant	HIGH	-	Bo4g098200
S4_53146895	C4:53146895-53146895	frameshift_variant	HIGH	-	Bo4g196020
S4_53152848	C4:53152848-53152848	frameshift_variant	HIGH	-	Bo4g196040
S5_4029551	C5:4029551-4029551	frameshift_variant	HIGH	-	Bo5g010600
S5_16645237	C5:16645237-16645237	stop_lost	HIGH	-	Bo5g049300
S5_31483494	C5:31483494-31483494	frameshift_variant	HIGH	-	Bo5g098270
S6_3118983	C6:3118983-3118983	stop_lost	HIGH	-	Bo6g015640
S6_6960892	C6:6960892-6960892	stop_gained	HIGH	-	Bo6g029550
S6_19603326	C6:19603326-19603326	frameshift_variant	HIGH	-	Bo6g068360
S6_32316885	C6:32316885-32316885	frameshift_variant	HIGH	-	Bo6g103480
S6_38501755	C6:38501755-38501755	frameshift_variant	HIGH	-	Bo6g121380
S7_29427039	C7:29427039-29427039	stop_lost	HIGH	-	Bo7g078020
S7_32583637	C7:32583637-32583637	frameshift_variant	HIGH	-	Bo7g082530
S7_36137152	C7:36137152-36137152	stop_lost	HIGH	-	Bo7g093620
S7_43164902	C7:43164902-43164902	frameshift_variant	HIGH	-	Bo7g109210
S7_45856456	C7:45856456-45856456	frameshift_variant	HIGH	-	Bo7g115160
S8_28999268	C8:28999268-28999268	frameshift_variant	HIGH	-	Bo8g083420
S8_31616410	C8:31616410-31616410	stop_gained	HIGH	-	Bo8g092630
S9_2785102	C9:2785102-2785102	frameshift_variant	HIGH	-	Bo9g009840
S9_11343700	C9:11343700-11343700	frameshift_variant	HIGH	-	Bo9g032670
S7_47447761	C7:47447761-47447761	stop_gained	HIGH	-	Bo7g118380
S1_191734	C1:191734-191734	missense_variant	MODERATE	-	Bo1g002400
S1_356415	C1:356415-356415	missense_variant	MODERATE	-	Bo1g002750
S1_646973	C1:646973-646973	missense_variant	MODERATE	-	Bo1g003300
S1_1065806	C1:1065806-1065806	missense_variant	MODERATE	IRX14	Bo1g004930
S1_1689095	C1:1689095-1689095	missense_variant	MODERATE	-	Bo1g005960
S1_1866308	C1:1866308-1866308	missense_variant	MODERATE	-	Bo1g006270
S1_2926772	C1:2926772-2926772	missense_variant	MODERATE	XI-I	Bo1g008320
S1_3289163	C1:3289163-3289163	missense_variant	MODERATE	-	Bo1g009970
S1_3558479	C1:3558479-3558479	missense_variant	MODERATE	-	Bo1g010460
S1_3569140	C1:3569140-3569140	missense_variant	MODERATE	-	Bo1g010500
S1_3685939	C1:3685939-3685939	missense_variant	MODERATE	-	Bo1g010760
S1_3951600	C1:3951600-3951600	missense_variant	MODERATE	-	Bo1g011180
S1_4010517	C1:4010517-4010517	missense_variant	MODERATE	-	Bo1g011320
S1_4779370	C1:4779370-4779370	missense_variant	MODERATE	-	Bo1g014540
S1_4779708	C1:4779708-4779708	missense_variant	MODERATE	-	Bo1g014540
S1_5039026	C1:5039026-5039026	missense_variant	MODERATE	-	Bo1g014970
S1_5797405	C1:5797405-5797405	missense_variant	MODERATE	-	Bo1g017080
S1_10521445	C1:10521445-10521445	missense_variant	MODERATE	-	Bo1g034420
S1_10696262	C1:10696262-10696262	missense_variant	MODERATE	-	Bo1g034670
S1_11217832	C1:11217832-11217832	missense_variant	MODERATE	-	Bo1g037310
S1_11533593	C1:11533593-11533593	missense_variant	MODERATE	-	Bo1g037710
S1_11575213	C1:11575213-11575213	missense_variant	MODERATE	-	Bo1g037810
S1_11739847	C1:11739847-11739847	missense_variant	MODERATE	-	Bo1g039040
S1_11759837	C1:11759837-11759837	missense_variant	MODERATE	-	Bo1g039090
S1_11809770	C1:11809770-11809770	missense_variant	MODERATE	-	Bo1g039170
S1_13199262	C1:13199262-13199262	missense_variant	MODERATE	-	Bo1g043100
S1_13611727	C1:13611727-13611727	missense_variant	MODERATE	-	Bo1g047840
S1_13659038	C1:13659038-13659038	missense_variant	MODERATE	-	Bo1g047960
S1_13676195	C1:13676195-13676195	missense_variant	MODERATE	-	Bo1g047990
S1_14886254	C1:14886254-14886254	missense_variant	MODERATE	-	Bo1g051700
S1_14887955	C1:14887955-14887955	missense_variant	MODERATE	-	Bo1g051700
S1_14960318	C1:14960318-14960318	missense_variant	MODERATE	-	Bo1g051850
S1_16181025	C1:16181025-16181025	missense_variant	MODERATE	-	Bo1g055220
S1_16912365	C1:16912365-16912365	missense_variant	MODERATE	-	Bo1g057020
S1_23183166	C1:23183166-23183166	missense_variant	MODERATE	-	Bo1g078720
S1_30929854	C1:30929854-30929854	missense_variant	MODERATE	-	Bo1g102170
S1_31989511	C1:31989511-31989511	missense_variant	MODERATE	-	Bo1g105130
S1_32445380	C1:32445380-32445380	missense_variant	MODERATE	-	Bo1g105620
S1_35489290	C1:35489290-35489290	missense_variant	MODERATE	-	Bo1g118790
S1_37247879	C1:37247879-37247879	missense_variant	MODERATE	-	Bo1g124890
S1_39445037	C1:39445037-39445037	missense_variant	MODERATE	-	Bo1g138600
S1_39445072	C1:39445072-39445072	missense_variant	MODERATE	-	Bo1g138600
S1_39490496	C1:39490496-39490496	missense_variant	MODERATE	-	Bo1g138700
S1_39592918	C1:39592918-39592918	missense_variant	MODERATE	-	Bo1g138840
S1_39906681	C1:39906681-39906681	missense_variant	MODERATE	-	Bo1g139450
S1_41129476	C1:41129476-41129476	missense_variant	MODERATE	-	Bo1g144510
S1_41471133	C1:41471133-41471133	missense_variant	MODERATE	-	Bo1g145090
S1_42376661	C1:42376661-42376661	missense_variant	MODERATE	-	Bo1g151580
S1_42587814	C1:42587814-42587814	missense_variant	MODERATE	-	Bo1g151860
S1_42850022	C1:42850022-42850022	missense_variant	MODERATE	-	Bo1g153390
S2_469988	C2:469988-469988	missense_variant	MODERATE	-	Bo2g002630
S2_950599	C2:950599-950599	missense_variant	MODERATE	-	Bo2g006580
S2_2233198	C2:2233198-2233198	missense_variant	MODERATE	-	Bo2g009990
S2_2247655	C2:2247655-2247655	missense_variant	MODERATE	-	Bo2g010020
S2_2267022	C2:2267022-2267022	missense_variant	MODERATE	-	Bo2g010070
S2_2732999	C2:2732999-2732999	missense_variant	MODERATE	-	Bo2g010890
S2_3047188	C2:3047188-3047188	missense_variant	MODERATE	-	Bo2g011390
S2_3663515	C2:3663515-3663515	missense_variant	MODERATE	-	Bo2g012540
S2_3795183	C2:3795183-3795183	missense_variant	MODERATE	-	Bo2g012780
S2_3943011	C2:3943011-3943011	missense_variant	MODERATE	VAT1	Bo2g013020
S2_4587256	C2:4587256-4587256	missense_variant	MODERATE	-	Bo2g014110
S2_5561887	C2:5561887-5561887	missense_variant	MODERATE	-	Bo2g019700
S2_5569910	C2:5569910-5569910	missense_variant	MODERATE	-	Bo2g019720
S2_5986169	C2:5986169-5986169	missense_variant	MODERATE	-	Bo2g023330
S2_7037971	C2:7037971-7037971	missense_variant	MODERATE	-	Bo2g024720
S2_7185506	C2:7185506-7185506	missense_variant	MODERATE	-	Bo2g024840
S2_8168265	C2:8168265-8168265	missense_variant	MODERATE	-	Bo2g027090
S2_8825845	C2:8825845-8825845	missense_variant	MODERATE	-	Bo2g029130
S2_10218202	C2:10218202-10218202	missense_variant	MODERATE	-	Bo2g036460
S2_10948515	C2:10948515-10948515	missense_variant	MODERATE	-	Bo2g041450
S2_11578746	C2:11578746-11578746	missense_variant	MODERATE	-	Bo2g042060
S2_13957904	C2:13957904-13957904	missense_variant	MODERATE	-	Bo2g049380
S2_14898724	C2:14898724-14898724	missense_variant	MODERATE	-	Bo2g052500
S2_15919470	C2:15919470-15919470	missense_variant	MODERATE	-	Bo2g055490
S2_21599428	C2:21599428-21599428	missense_variant	MODERATE	-	Bo2g076780
S2_22916595	C2:22916595-22916595	missense_variant	MODERATE	-	Bo2g082240
S2_27129939	C2:27129939-27129939	missense_variant	MODERATE	-	Bo2g095850
S2_27656709	C2:27656709-27656709	missense_variant	MODERATE	-	Bo2g097530
S2_33733427	C2:33733427-33733427	missense_variant	MODERATE	-	Bo2g110610
S2_37107350	C2:37107350-37107350	missense_variant	MODERATE	-	Bo2g119430
S2_37790047	C2:37790047-37790047	missense_variant	MODERATE	UFO	Bo2g121010
S2_42345762	C2:42345762-42345762	missense_variant	MODERATE	-	Bo2g134610
S2_44598218	C2:44598218-44598218	missense_variant	MODERATE	-	Bo2g138730
S2_45966956	C2:45966956-45966956	missense_variant	MODERATE	-	Bo2g146380
S2_48783371	C2:48783371-48783371	missense_variant	MODERATE	-	Bo2g155880
S2_48828831	C2:48828831-48828831	missense_variant	MODERATE	-	Bo2g155980
S2_50442205	C2:50442205-50442205	missense_variant	MODERATE	-	Bo2g161030
S2_52221233	C2:52221233-52221233	missense_variant	MODERATE	-	Bo2g166460
S3_424659	C3:424659-424659	missense_variant	MODERATE	-	Bo3g001880
S3_1300873	C3:1300873-1300873	missense_variant	MODERATE	-	Bo3g003710
S3_1426780	C3:1426780-1426780	missense_variant	MODERATE	-	Bo3g003980
S3_1646885	C3:1646885-1646885	missense_variant	MODERATE	-	Bo3g004450
S3_2127274	C3:2127274-2127274	missense_variant	MODERATE	-	Bo3g005470
S3_2901748	C3:2901748-2901748	missense_variant	MODERATE	-	Bo3g008830
S3_2943386	C3:2943386-2943386	missense_variant	MODERATE	-	Bo3g008920
S3_3412329	C3:3412329-3412329	missense_variant	MODERATE	-	Bo3g009860
S3_4303609	C3:4303609-4303609	missense_variant	MODERATE	-	Bo3g012670
S3_4528250	C3:4528250-4528250	missense_variant	MODERATE	-	Bo3g013180
S3_4658878	C3:4658878-4658878	missense_variant	MODERATE	-	Bo3g013360
S3_4673873	C3:4673873-4673873	missense_variant	MODERATE	-	Bo3g013370
S3_5232258	C3:5232258-5232258	missense_variant	MODERATE	-	Bo3g015500
S3_5733235	C3:5733235-5733235	missense_variant	MODERATE	-	Bo3g017520
S3_6383103	C3:6383103-6383103	missense_variant	MODERATE	-	Bo3g018900
S3_7393177	C3:7393177-7393177	missense_variant	MODERATE	-	Bo3g021820
S3_7477440	C3:7477440-7477440	missense_variant	MODERATE	ILR3	Bo3g021940
S3_8023893	C3:8023893-8023893	missense_variant	MODERATE	-	Bo3g022810
S3_8080478	C3:8080478-8080478	missense_variant	MODERATE	ATPTB2	Bo3g022890
S3_9291757	C3:9291757-9291757	missense_variant	MODERATE	-	Bo3g024750
S3_9315134	C3:9315134-9315134	missense_variant	MODERATE	-	Bo3g024790
S3_9315240	C3:9315240-9315240	missense_variant	MODERATE	-	Bo3g024790
S3_11405746	C3:11405746-11405746	missense_variant	MODERATE	-	Bo3g030120
S3_12575191	C3:12575191-12575191	missense_variant	MODERATE	-	Bo3g032680
S3_14899626	C3:14899626-14899626	missense_variant	MODERATE	-	Bo3g037170
S3_15518623	C3:15518623-15518623	missense_variant	MODERATE	-	Bo3g039060
S3_16605756	C3:16605756-16605756	missense_variant	MODERATE	-	Bo3g040430
S3_17321501	C3:17321501-17321501	missense_variant	MODERATE	-	Bo3g042290
S3_22235859	C3:22235859-22235859	missense_variant	MODERATE	-	Bo3g057120
S3_22633930	C3:22633930-22633930	missense_variant	MODERATE	-	Bo3g058850
S3_22963963	C3:22963963-22963963	missense_variant	MODERATE	-	Bo3g060450
S3_22964221	C3:22964221-22964221	missense_variant	MODERATE	-	Bo3g060450
S3_23860212	C3:23860212-23860212	missense_variant	MODERATE	-	Bo3g062160
S3_23865893	C3:23865893-23865893	missense_variant	MODERATE	-	Bo3g062170
S3_24179182	C3:24179182-24179182	missense_variant	MODERATE	-	Bo3g062790
S3_24435348	C3:24435348-24435348	missense_variant	MODERATE	-	Bo3g064140
S3_25604295	C3:25604295-25604295	missense_variant	MODERATE	-	Bo3g065940
S3_25656061	C3:25656061-25656061	missense_variant	MODERATE	-	Bo3g066040
S3_27057239	C3:27057239-27057239	missense_variant	MODERATE	-	Bo3g068610
S3_27164969	C3:27164969-27164969	missense_variant	MODERATE	-	Bo3g068760
S3_27465179	C3:27465179-27465179	missense_variant	MODERATE	-	Bo3g070250
S3_28052832	C3:28052832-28052832	missense_variant	MODERATE	-	Bo3g072010
S3_28728157	C3:28728157-28728157	missense_variant	MODERATE	-	Bo3g074920
S3_29624211	C3:29624211-29624211	missense_variant	MODERATE	-	Bo3g080160
S3_31444638	C3:31444638-31444638	missense_variant	MODERATE	LACS8	Bo3g084160
S3_31983264	C3:31983264-31983264	missense_variant	MODERATE	-	Bo3g086830
S3_32493217	C3:32493217-32493217	missense_variant	MODERATE	-	Bo3g088560
S3_33967857	C3:33967857-33967857	missense_variant	MODERATE	-	Bo3g093400
S3_34152364	C3:34152364-34152364	missense_variant	MODERATE	-	Bo3g093590
S3_35897271	C3:35897271-35897271	missense_variant	MODERATE	-	Bo3g100700
S3_36174600	C3:36174600-36174600	missense_variant	MODERATE	-	Bo3g101100
S3_48298480	C3:48298480-48298480	missense_variant	MODERATE	-	Bo3g132640
S3_48913862	C3:48913862-48913862	missense_variant	MODERATE	-	Bo3g134210
S3_52646424	C3:52646424-52646424	missense_variant	MODERATE	-	Bo3g147700
S3_52977476	C3:52977476-52977476	missense_variant	MODERATE	-	Bo3g149040
S3_53055250	C3:53055250-53055250	missense_variant	MODERATE	RHF1A	Bo3g149190
S3_53167980	C3:53167980-53167980	missense_variant	MODERATE	-	Bo3g149330
S3_53201008	C3:53201008-53201008	missense_variant	MODERATE	-	Bo3g149380
S3_56382200	C3:56382200-56382200	missense_variant	MODERATE	-	Bo3g157400
S3_59712209	C3:59712209-59712209	missense_variant	MODERATE	-	Bo3g169050
S3_60746641	C3:60746641-60746641	missense_variant	MODERATE	-	Bo3g173500
S4_246056	C4:246056-246056	missense_variant	MODERATE	-	Bo4g002420
S4_2033482	C4:2033482-2033482	missense_variant	MODERATE	-	Bo4g014680
S4_2453738	C4:2453738-2453738	missense_variant	MODERATE	-	Bo4g018500
S4_3594491	C4:3594491-3594491	missense_variant	MODERATE	-	Bo4g024160
S4_3594567	C4:3594567-3594567	missense_variant	MODERATE	-	Bo4g024160
S4_3881371	C4:3881371-3881371	missense_variant	MODERATE	AHL18	Bo4g024640
S4_4511184	C4:4511184-4511184	missense_variant	MODERATE	-	Bo4g025660
S4_5007004	C4:5007004-5007004	missense_variant	MODERATE	-	Bo4g026380
S4_6334430	C4:6334430-6334430	missense_variant	MODERATE	-	Bo4g030050
S4_8301272	C4:8301272-8301272	missense_variant	MODERATE	LEA18	Bo4g038740
S4_8301453	C4:8301453-8301453	missense_variant	MODERATE	LEA18	Bo4g038740
S4_8691902	C4:8691902-8691902	missense_variant	MODERATE	-	Bo4g039300
S4_9497881	C4:9497881-9497881	missense_variant	MODERATE	-	Bo4g043410
S4_10455435	C4:10455435-10455435	missense_variant	MODERATE	-	Bo4g045490
S4_10630115	C4:10630115-10630115	missense_variant	MODERATE	PRORP1	Bo4g045790
S4_12768455	C4:12768455-12768455	missense_variant	MODERATE	-	Bo4g056240
S4_14101294	C4:14101294-14101294	missense_variant	MODERATE	-	Bo4g064690
S4_14222714	C4:14222714-14222714	missense_variant	MODERATE	-	Bo4g065820
S4_18799693	C4:18799693-18799693	missense_variant	MODERATE	-	Bo4g080070
S4_32920992	C4:32920992-32920992	missense_variant	MODERATE	-	Bo4g127000
S4_33498804	C4:33498804-33498804	missense_variant	MODERATE	-	Bo4g129560
S4_37876550	C4:37876550-37876550	missense_variant	MODERATE	-	Bo4g140410
S4_39133523	C4:39133523-39133523	missense_variant	MODERATE	CAM1	Bo4g143910
S4_40419952	C4:40419952-40419952	missense_variant	MODERATE	-	Bo4g149510
S4_40573638	C4:40573638-40573638	missense_variant	MODERATE	-	Bo4g149660
S4_42857506	C4:42857506-42857506	missense_variant	MODERATE	-	Bo4g157290
S4_42867337	C4:42867337-42867337	missense_variant	MODERATE	-	Bo4g157310
S4_43712720	C4:43712720-43712720	missense_variant	MODERATE	-	Bo4g161360
S4_47752767	C4:47752767-47752767	missense_variant	MODERATE	CHR34	Bo4g181780
S4_47938947	C4:47938947-47938947	missense_variant	MODERATE	-	Bo4g182080
S4_48098661	C4:48098661-48098661	missense_variant	MODERATE	-	Bo4g182310
S4_48529086	C4:48529086-48529086	missense_variant	MODERATE	-	Bo4g183060
S4_49998886	C4:49998886-49998886	missense_variant	MODERATE	-	Bo4g187280
S4_50880783	C4:50880783-50880783	missense_variant	MODERATE	-	Bo4g188830
S4_51746828	C4:51746828-51746828	missense_variant	MODERATE	-	Bo4g191310
S4_51837166	C4:51837166-51837166	missense_variant	MODERATE	-	Bo4g191510
S4_52528125	C4:52528125-52528125	missense_variant	MODERATE	-	Bo4g194810
S4_53126047	C4:53126047-53126047	missense_variant	MODERATE	-	Bo4g196000
S4_53127226	C4:53127226-53127226	missense_variant	MODERATE	-	Bo4g196000
S5_140941	C5:140941-140941	missense_variant	MODERATE	-	Bo5g001270
S5_254489	C5:254489-254489	missense_variant	MODERATE	AN	Bo5g002440
S5_1257906	C5:1257906-1257906	missense_variant	MODERATE	-	Bo5g004470
S5_1651212	C5:1651212-1651212	missense_variant	MODERATE	-	Bo5g005230
S5_1833853	C5:1833853-1833853	missense_variant	MODERATE	-	Bo5g005510
S5_2217699	C5:2217699-2217699	missense_variant	MODERATE	-	Bo5g007130
S5_2232417	C5:2232417-2232417	missense_variant	MODERATE	-	Bo5g007170
S5_2389597	C5:2389597-2389597	missense_variant	MODERATE	-	Bo5g007500
S5_2520368	C5:2520368-2520368	missense_variant	MODERATE	-	Bo5g007760
S5_2856791	C5:2856791-2856791	missense_variant	MODERATE	-	Bo5g008420
S5_3277590	C5:3277590-3277590	missense_variant	MODERATE	-	Bo5g009120
S5_3470886	C5:3470886-3470886	missense_variant	MODERATE	-	Bo5g009460
S5_3631652	C5:3631652-3631652	missense_variant	MODERATE	-	Bo5g009830
S5_4436976	C5:4436976-4436976	missense_variant	MODERATE	-	Bo5g013280
S5_4681846	C5:4681846-4681846	missense_variant	MODERATE	CMT1	Bo5g014720
S5_4729526	C5:4729526-4729526	missense_variant	MODERATE	-	Bo5g014790
S5_4760165	C5:4760165-4760165	missense_variant	MODERATE	-	Bo5g014880
S5_4912225	C5:4912225-4912225	missense_variant	MODERATE	-	Bo5g015110
S5_5286810	C5:5286810-5286810	missense_variant	MODERATE	-	Bo5g016610
S5_5840190	C5:5840190-5840190	missense_variant	MODERATE	-	Bo5g017460
S5_6083545	C5:6083545-6083545	missense_variant	MODERATE	-	Bo5g017920
S5_6445853	C5:6445853-6445853	missense_variant	MODERATE	-	Bo5g019390
S5_6844571	C5:6844571-6844571	missense_variant	MODERATE	-	Bo5g020070
S5_7175356	C5:7175356-7175356	missense_variant	MODERATE	-	Bo5g020710
S5_7199580	C5:7199580-7199580	missense_variant	MODERATE	-	Bo5g020770
S5_7293001	C5:7293001-7293001	missense_variant	MODERATE	-	Bo5g021000
S5_7760439	C5:7760439-7760439	missense_variant	MODERATE	-	Bo5g021700
S5_8068767	C5:8068767-8068767	missense_variant	MODERATE	-	Bo5g022200
S5_8802246	C5:8802246-8802246	missense_variant	MODERATE	-	Bo5g025410
S5_9347520	C5:9347520-9347520	missense_variant	MODERATE	-	Bo5g027140
S5_11388318	C5:11388318-11388318	missense_variant	MODERATE	-	Bo5g034780
S5_11424399	C5:11424399-11424399	missense_variant	MODERATE	-	Bo5g034850
S5_12404850	C5:12404850-12404850	missense_variant	MODERATE	-	Bo5g038920
S5_14440952	C5:14440952-14440952	missense_variant	MODERATE	-	Bo5g043300
S5_20413576	C5:20413576-20413576	missense_variant	MODERATE	-	Bo5g064410
S5_22061965	C5:22061965-22061965	missense_variant	MODERATE	-	Bo5g069530
S5_28210631	C5:28210631-28210631	missense_variant	MODERATE	-	Bo5g086750
S5_30287870	C5:30287870-30287870	missense_variant	MODERATE	-	Bo5g093240
S5_33459500	C5:33459500-33459500	missense_variant	MODERATE	-	Bo5g105080
S5_34623180	C5:34623180-34623180	missense_variant	MODERATE	-	Bo5g113510
S5_37467838	C5:37467838-37467838	missense_variant	MODERATE	-	Bo5g122910
S5_37896556	C5:37896556-37896556	missense_variant	MODERATE	-	Bo5g123450
S5_38989631	C5:38989631-38989631	missense_variant	MODERATE	-	Bo5g126600
S5_40161624	C5:40161624-40161624	missense_variant	MODERATE	-	Bo5g129190
S5_40585131	C5:40585131-40585131	missense_variant	MODERATE	-	Bo5g131660
S5_41961403	C5:41961403-41961403	missense_variant	MODERATE	-	Bo5g135020
S5_42519277	C5:42519277-42519277	missense_variant	MODERATE	-	Bo5g136870
S5_42910351	C5:42910351-42910351	missense_variant	MODERATE	-	Bo5g137560
S5_43306676	C5:43306676-43306676	missense_variant	MODERATE	-	Bo5g139340
S5_43687253	C5:43687253-43687253	missense_variant	MODERATE	-	Bo5g140150
S5_44729769	C5:44729769-44729769	missense_variant	MODERATE	ANP3	Bo5g144850
S5_45010078	C5:45010078-45010078	missense_variant	MODERATE	-	Bo5g145310
S5_45078437	C5:45078437-45078437	missense_variant	MODERATE	-	Bo5g145420
S5_45097397	C5:45097397-45097397	missense_variant	MODERATE	-	Bo5g145450
S5_45488188	C5:45488188-45488188	missense_variant	MODERATE	-	Bo5g147010
S5_45630320	C5:45630320-45630320	missense_variant	MODERATE	-	Bo5g148240
S5_45855203	C5:45855203-45855203	missense_variant	MODERATE	-	Bo5g148540
S5_46260500	C5:46260500-46260500	missense_variant	MODERATE	-	Bo5g150300
S5_46440985	C5:46440985-46440985	missense_variant	MODERATE	-	Bo5g152670
S5_46583240	C5:46583240-46583240	missense_variant	MODERATE	-	Bo5g153950
S6_2769982	C6:2769982-2769982	missense_variant	MODERATE	-	Bo6g012210
S6_4503949	C6:4503949-4503949	missense_variant	MODERATE	-	Bo6g022030
S6_4534671	C6:4534671-4534671	missense_variant	MODERATE	-	Bo6g022070
S6_5653194	C6:5653194-5653194	missense_variant	MODERATE	-	Bo6g026110
S6_6014654	C6:6014654-6014654	missense_variant	MODERATE	-	Bo6g026450
S6_7751394	C6:7751394-7751394	missense_variant	MODERATE	-	Bo6g031600
S6_9385025	C6:9385025-9385025	missense_variant	MODERATE	-	Bo6g038340
S6_9933784	C6:9933784-9933784	missense_variant	MODERATE	-	Bo6g039920
S6_13089979	C6:13089979-13089979	missense_variant	MODERATE	-	Bo6g048080
S6_16421769	C6:16421769-16421769	missense_variant	MODERATE	-	Bo6g062200
S6_18723570	C6:18723570-18723570	missense_variant	MODERATE	-	Bo6g067330
S6_20799023	C6:20799023-20799023	missense_variant	MODERATE	-	Bo6g072540
S6_22392657	C6:22392657-22392657	missense_variant	MODERATE	-	Bo6g076470
S6_23072990	C6:23072990-23072990	missense_variant	MODERATE	-	Bo6g077560
S6_23954492	C6:23954492-23954492	missense_variant	MODERATE	-	Bo6g079740
S6_24403339	C6:24403339-24403339	missense_variant	MODERATE	-	Bo6g080290
S6_25056810	C6:25056810-25056810	missense_variant	MODERATE	-	Bo6g081240
S6_26252046	C6:26252046-26252046	missense_variant	MODERATE	-	Bo6g083680
S6_28908079	C6:28908079-28908079	missense_variant	MODERATE	-	Bo6g094260
S6_31105686	C6:31105686-31105686	missense_variant	MODERATE	-	Bo6g098660
S6_31228254	C6:31228254-31228254	missense_variant	MODERATE	ATREV3	Bo6g098910
S6_31242757	C6:31242757-31242757	missense_variant	MODERATE	GCS1	Bo6g098920
S6_31363121	C6:31363121-31363121	missense_variant	MODERATE	-	Bo6g099010
S6_32008297	C6:32008297-32008297	missense_variant	MODERATE	-	Bo6g101020
S6_32320596	C6:32320596-32320596	missense_variant	MODERATE	-	Bo6g103480
S6_32583620	C6:32583620-32583620	missense_variant	MODERATE	-	Bo6g103830
S6_34510403	C6:34510403-34510403	missense_variant	MODERATE	ATNRT1:2	Bo6g110460
S6_34655966	C6:34655966-34655966	missense_variant	MODERATE	SHW1	Bo6g110610
S6_36950698	C6:36950698-36950698	missense_variant	MODERATE	-	Bo6g118490
S6_38527224	C6:38527224-38527224	missense_variant	MODERATE	-	Bo6g121400
S6_38573243	C6:38573243-38573243	missense_variant	MODERATE	-	Bo6g121490
S6_38584686	C6:38584686-38584686	missense_variant	MODERATE	-	Bo6g121510
S7_1936164	C7:1936164-1936164	missense_variant	MODERATE	-	Bo7g005940
S7_5861345	C7:5861345-5861345	missense_variant	MODERATE	-	Bo7g015030
S7_14649287	C7:14649287-14649287	missense_variant	MODERATE	-	Bo7g040300
S7_19492649	C7:19492649-19492649	missense_variant	MODERATE	-	Bo7g054130
S7_21293933	C7:21293933-21293933	missense_variant	MODERATE	-	Bo7g058050
S7_24432848	C7:24432848-24432848	missense_variant	MODERATE	-	Bo7g064760
S7_26118473	C7:26118473-26118473	missense_variant	MODERATE	-	Bo7g067270
S7_26717348	C7:26717348-26717348	missense_variant	MODERATE	POLH	Bo7g068830
S7_27020040	C7:27020040-27020040	missense_variant	MODERATE	-	Bo7g070190
S7_28281126	C7:28281126-28281126	missense_variant	MODERATE	-	Bo7g075500
S7_28794037	C7:28794037-28794037	missense_variant	MODERATE	-	Bo7g077060
S7_29343016	C7:29343016-29343016	missense_variant	MODERATE	-	Bo7g077820
S7_29399327	C7:29399327-29399327	missense_variant	MODERATE	-	Bo7g077950
S7_29580044	C7:29580044-29580044	missense_variant	MODERATE	-	Bo7g078270
S7_30004568	C7:30004568-30004568	missense_variant	MODERATE	-	Bo7g078730
S7_31111968	C7:31111968-31111968	missense_variant	MODERATE	-	Bo7g080950
S7_33188119	C7:33188119-33188119	missense_variant	MODERATE	-	Bo7g084430
S7_33855803	C7:33855803-33855803	missense_variant	MODERATE	-	Bo7g087300
S7_38471133	C7:38471133-38471133	missense_variant	MODERATE	-	Bo7g098380
S7_38484803	C7:38484803-38484803	missense_variant	MODERATE	-	Bo7g098400
S7_38715039	C7:38715039-38715039	missense_variant	MODERATE	-	Bo7g098830
S7_39500813	C7:39500813-39500813	missense_variant	MODERATE	-	Bo7g101370
S7_39541108	C7:39541108-39541108	missense_variant	MODERATE	-	Bo7g101480
S7_39974392	C7:39974392-39974392	missense_variant	MODERATE	-	Bo7g104090
S7_40196614	C7:40196614-40196614	missense_variant	MODERATE	CRK13	Bo7g104540
S7_40514932	C7:40514932-40514932	missense_variant	MODERATE	LIL3:1	Bo7g105190
S7_40940366	C7:40940366-40940366	missense_variant	MODERATE	-	Bo7g105900
S7_41035823	C7:41035823-41035823	missense_variant	MODERATE	-	Bo7g106020
S7_41695386	C7:41695386-41695386	missense_variant	MODERATE	ATAAH	Bo7g106960
S7_42111561	C7:42111561-42111561	missense_variant	MODERATE	-	Bo7g107550
S7_42347769	C7:42347769-42347769	missense_variant	MODERATE	-	Bo7g107950
S7_42587471	C7:42587471-42587471	missense_variant	MODERATE	-	Bo7g108370
S7_42938433	C7:42938433-42938433	missense_variant	MODERATE	-	Bo7g108860
S7_43514460	C7:43514460-43514460	missense_variant	MODERATE	-	Bo7g109850
S7_44359533	C7:44359533-44359533	missense_variant	MODERATE	-	Bo7g111540
S7_44711976	C7:44711976-44711976	missense_variant	MODERATE	CHR8	Bo7g113190
S7_45538002	C7:45538002-45538002	missense_variant	MODERATE	-	Bo7g114560
S7_45745675	C7:45745675-45745675	missense_variant	MODERATE	-	Bo7g114940
S7_45908217	C7:45908217-45908217	missense_variant	MODERATE	-	Bo7g115270
S7_46156511	C7:46156511-46156511	missense_variant	MODERATE	-	Bo7g115780
S7_46873227	C7:46873227-46873227	missense_variant	MODERATE	-	Bo7g117220
S7_47026427	C7:47026427-47026427	missense_variant	MODERATE	-	Bo7g117530
S7_47208993	C7:47208993-47208993	missense_variant	MODERATE	-	Bo7g117880
S7_47592174	C7:47592174-47592174	missense_variant	MODERATE	-	Bo7g118610
S8_203507	C8:203507-203507	missense_variant	MODERATE	-	Bo8g001380
S8_821201	C8:821201-821201	missense_variant	MODERATE	-	Bo8g004280
S8_1174896	C8:1174896-1174896	missense_variant	MODERATE	-	Bo8g004750
S8_1677153	C8:1677153-1677153	missense_variant	MODERATE	-	Bo8g010680
S8_1783039	C8:1783039-1783039	missense_variant	MODERATE	-	Bo8g010810
S8_2108715	C8:2108715-2108715	missense_variant	MODERATE	-	Bo8g011220
S8_6204947	C8:6204947-6204947	missense_variant	MODERATE	-	Bo8g024350
S8_17331870	C8:17331870-17331870	missense_variant	MODERATE	-	Bo8g051500
S8_20115132	C8:20115132-20115132	missense_variant	MODERATE	-	Bo8g062480
S8_20782495	C8:20782495-20782495	missense_variant	MODERATE	-	Bo8g065500
S8_20852129	C8:20852129-20852129	missense_variant	MODERATE	-	Bo8g065720
S8_21900858	C8:21900858-21900858	missense_variant	MODERATE	-	Bo8g067580
S8_22463613	C8:22463613-22463613	missense_variant	MODERATE	-	Bo8g068500
S8_23003313	C8:23003313-23003313	missense_variant	MODERATE	-	Bo8g070330
S8_23202959	C8:23202959-23202959	missense_variant	MODERATE	-	Bo8g070630
S8_23946737	C8:23946737-23946737	missense_variant	MODERATE	-	Bo8g072700
S8_25975148	C8:25975148-25975148	missense_variant	MODERATE	-	Bo8g078960
S8_27069691	C8:27069691-27069691	missense_variant	MODERATE	-	Bo8g080340
S8_27843199	C8:27843199-27843199	missense_variant	MODERATE	-	Bo8g081700
S8_27952146	C8:27952146-27952146	missense_variant	MODERATE	-	Bo8g081900
S8_28415804	C8:28415804-28415804	missense_variant	MODERATE	UGT73C7	Bo8g082510
S8_29494769	C8:29494769-29494769	missense_variant	MODERATE	-	Bo8g087270
S8_29651019	C8:29651019-29651019	missense_variant	MODERATE	ATEXO70H1	Bo8g089490
S8_29703946	C8:29703946-29703946	missense_variant	MODERATE	-	Bo8g089550
S8_30586168	C8:30586168-30586168	missense_variant	MODERATE	-	Bo8g090910
S8_30840511	C8:30840511-30840511	missense_variant	MODERATE	-	Bo8g091310
S8_31657102	C8:31657102-31657102	missense_variant	MODERATE	-	Bo8g092690
S8_31760235	C8:31760235-31760235	missense_variant	MODERATE	-	Bo8g092880
S8_31959327	C8:31959327-31959327	missense_variant	MODERATE	-	Bo8g093210
S8_33720558	C8:33720558-33720558	missense_variant	MODERATE	CYCP1%3B1	Bo8g098470
S8_34019125	C8:34019125-34019125	missense_variant	MODERATE	AtDBP1	Bo8g099030
S8_35664215	C8:35664215-35664215	missense_variant	MODERATE	EMB2219	Bo8g101540
S8_36115455	C8:36115455-36115455	missense_variant	MODERATE	-	Bo8g102470
S8_36807545	C8:36807545-36807545	missense_variant	MODERATE	-	Bo8g104860
S8_37466628	C8:37466628-37466628	missense_variant	MODERATE	-	Bo8g106100
S8_38595108	C8:38595108-38595108	missense_variant	MODERATE	-	Bo8g108300
S8_38758161	C8:38758161-38758161	missense_variant	MODERATE	-	Bo8g108590
S8_39538034	C8:39538034-39538034	missense_variant	MODERATE	-	Bo8g110910
S8_40390577	C8:40390577-40390577	missense_variant	MODERATE	-	Bo8g114640
S8_40685663	C8:40685663-40685663	missense_variant	MODERATE	-	Bo8g115290
S8_40726516	C8:40726516-40726516	missense_variant	MODERATE	-	Bo8g115380
S9_765745	C9:765745-765745	missense_variant	MODERATE	WRKY47	Bo9g004230
S9_916488	C9:916488-916488	missense_variant	MODERATE	-	Bo9g004480
S9_1413451	C9:1413451-1413451	missense_variant	MODERATE	-	Bo9g006270
S9_2785029	C9:2785029-2785029	missense_variant	MODERATE	-	Bo9g009840
S9_2787348	C9:2787348-2787348	missense_variant	MODERATE	-	Bo9g009840
S9_2898796	C9:2898796-2898796	missense_variant	MODERATE	-	Bo9g010110
S9_2970633	C9:2970633-2970633	missense_variant	MODERATE	-	Bo9g010260
S9_4236534	C9:4236534-4236534	missense_variant	MODERATE	-	Bo9g014260
S9_4502401	C9:4502401-4502401	missense_variant	MODERATE	-	Bo9g014690
S9_5159158	C9:5159158-5159158	missense_variant	MODERATE	-	Bo9g017670
S9_5423912	C9:5423912-5423912	missense_variant	MODERATE	XRCC2	Bo9g018090
S9_6785094	C9:6785094-6785094	missense_variant	MODERATE	-	Bo9g022180
S9_8017167	C9:8017167-8017167	missense_variant	MODERATE	-	Bo9g024730
S9_8826602	C9:8826602-8826602	missense_variant	MODERATE	-	Bo9g027600
S9_9154660	C9:9154660-9154660	missense_variant	MODERATE	-	Bo9g028090
S9_10651935	C9:10651935-10651935	missense_variant	MODERATE	-	Bo9g030860
S9_11252886	C9:11252886-11252886	missense_variant	MODERATE	-	Bo9g032490
S9_11650855	C9:11650855-11650855	missense_variant	MODERATE	-	Bo9g034080
S9_14449287	C9:14449287-14449287	missense_variant	MODERATE	-	Bo9g043970
S9_17280932	C9:17280932-17280932	missense_variant	MODERATE	-	Bo9g058870
S9_17400240	C9:17400240-17400240	missense_variant	MODERATE	-	Bo9g059050
S9_18470058	C9:18470058-18470058	missense_variant	MODERATE	-	Bo9g061240
S9_22425484	C9:22425484-22425484	missense_variant	MODERATE	-	Bo9g074510
S9_23482008	C9:23482008-23482008	missense_variant	MODERATE	-	Bo9g077660
S9_28037859	C9:28037859-28037859	missense_variant	MODERATE	SPA2	Bo9g091030
S9_39357013	C9:39357013-39357013	missense_variant	MODERATE	-	Bo9g124790
S9_39357024	C9:39357024-39357024	missense_variant	MODERATE	-	Bo9g124790
S9_42140357	C9:42140357-42140357	missense_variant	MODERATE	-	Bo9g137090
S9_42570400	C9:42570400-42570400	missense_variant	MODERATE	-	Bo9g140640
S9_43650715	C9:43650715-43650715	missense_variant	MODERATE	-	Bo9g146950
S9_43728275	C9:43728275-43728275	missense_variant	MODERATE	-	Bo9g147020
S9_43793012	C9:43793012-43793012	missense_variant	MODERATE	-	Bo9g148090
S9_44496481	C9:44496481-44496481	missense_variant	MODERATE	-	Bo9g149890
S9_44577729	C9:44577729-44577729	missense_variant	MODERATE	-	Bo9g149980
S9_45661440	C9:45661440-45661440	missense_variant	MODERATE	-	Bo9g153710
S9_45697414	C9:45697414-45697414	missense_variant	MODERATE	-	Bo9g153800
S9_45748818	C9:45748818-45748818	missense_variant	MODERATE	-	Bo9g153880
S9_45755762	C9:45755762-45755762	missense_variant	MODERATE	-	Bo9g153900
S9_47963635	C9:47963635-47963635	missense_variant	MODERATE	-	Bo9g163220
S9_48825632	C9:48825632-48825632	missense_variant	MODERATE	-	Bo9g165570
S9_49245703	C9:49245703-49245703	missense_variant	MODERATE	-	Bo9g166320
S9_49875685	C9:49875685-49875685	missense_variant	MODERATE	TPR16	Bo9g169410
S9_50110114	C9:50110114-50110114	missense_variant	MODERATE	-	Bo9g169760
S9_50139857	C9:50139857-50139857	missense_variant	MODERATE	SSP5	Bo9g169830
S9_51335816	C9:51335816-51335816	missense_variant	MODERATE	-	Bo9g173980
S9_51542201	C9:51542201-51542201	missense_variant	MODERATE	-	Bo9g174410
S9_51715531	C9:51715531-51715531	missense_variant	MODERATE	-	Bo9g174860
S9_51849906	C9:51849906-51849906	missense_variant	MODERATE	-	Bo9g175130
S9_52834819	C9:52834819-52834819	missense_variant	MODERATE	-	Bo9g177130
S9_53063907	C9:53063907-53063907	missense_variant	MODERATE	-	Bo9g177590
S9_53064102	C9:53064102-53064102	missense_variant	MODERATE	-	Bo9g177590
S9_53267041	C9:53267041-53267041	missense_variant	MODERATE	-	Bo9g178850
S9_53300634	C9:53300634-53300634	missense_variant	MODERATE	SIR	Bo9g178890
S9_53887280	C9:53887280-53887280	missense_variant	MODERATE	-	Bo9g181940
S9_54435212	C9:54435212-54435212	missense_variant	MODERATE	-	Bo9g184840
S2_4876278	C2:4876278-4876278	missense_variant	MODERATE	-	Bo2g016560
S6_22213489	C6:22213489-22213489	missense_variant	MODERATE	-	Bo6g076280
S6_22506893	C6:22506893-22506893	missense_variant	MODERATE	-	Bo6g076660
S9_1435205	C9:1435205-1435205	missense_variant	MODERATE	-	Bo9g006330
S9_48111845	C9:48111845-48111845	missense_variant	MODERATE	-	Bo9g163540
