# Supplementary material for: Genotyping-by-sequencing of Brassica oleracea vegetables reveals unique phylogenetic patterns, population structure and domestication footprints
Source: Hortic Res. 2018 Jul 1;5:38. doi: 10.1038/s41438-018-0040-3 (PMC6026498; doi:10.1038/s41438-018-0040-3)
Supplement: Supplementary file 10 — Supplemental Table 6. Variants between broccoli and landrace broccoli entries [file 41438_2018_40_MOESM10_ESM.csv]

Variant-effect predictor analysis using 21,680 SNPs (Fst > 0.35) coding variants between improved broccoli and landrace broccoli.
#Uploaded_variation	Location	Consequence	IMPACT	SYMBOL	Gene
S1_3378505	C1:3378505-3378505	splice_acceptor_variant	HIGH	-	Bo1g010100
S1_11214602	C1:11214602-11214602	start_lost	HIGH	-	Bo1g037300
S1_11759774	C1:11759774-11759774	stop_gained	HIGH	-	Bo1g039090
S3_1870238	C3:1870238-1870238	splice_acceptor_variant	HIGH	-	Bo3g004910
S3_9818601	C3:9818601-9818601	frameshift_variant	HIGH	-	Bo3g026680
S3_28295521	C3:28295521-28295521	frameshift_variant	HIGH	-	Bo3g073300
S4_571562	C4:571562-571562	frameshift_variant	HIGH	-	Bo4g005810
S4_53146895	C4:53146895-53146895	frameshift_variant	HIGH	-	Bo4g196020
S5_1430032	C5:1430032-1430032	frameshift_variant	HIGH	-	Bo5g004790
S5_2897504	C5:2897504-2897504	frameshift_variant	HIGH	-	Bo5g008520
S5_5095921	C5:5095921-5095921	splice_acceptor_variant	HIGH	-	Bo5g015330
S6_29467290	C6:29467290-29467290	start_lost	HIGH	-	Bo6g095000
S6_36280920	C6:36280920-36280920	frameshift_variant	HIGH	HAB1	Bo6g116180
S1_1138382	C1:1138382-1138382	missense_variant	MODERATE	-	Bo1g005040
S1_1926581	C1:1926581-1926581	missense_variant	MODERATE	-	Bo1g006400
S1_2810006	C1:2810006-2810006	missense_variant	MODERATE	DHS2	Bo1g008060
S1_2900190	C1:2900190-2900190	missense_variant	MODERATE	FAB1A	Bo1g008300
S1_3951600	C1:3951600-3951600	missense_variant	MODERATE	-	Bo1g011180
S1_4067416	C1:4067416-4067416	missense_variant	MODERATE	-	Bo1g011430
S1_4751009	C1:4751009-4751009	missense_variant	MODERATE	-	Bo1g014500
S1_4956884	C1:4956884-4956884	missense_variant	MODERATE	-	Bo1g014800
S1_6864209	C1:6864209-6864209	missense_variant	MODERATE	-	Bo1g019490
S1_7746149	C1:7746149-7746149	missense_variant	MODERATE	-	Bo1g021620
S1_7770572	C1:7770572-7770572	missense_variant	MODERATE	-	Bo1g021670
S1_9444767	C1:9444767-9444767	missense_variant	MODERATE	-	Bo1g026930
S1_14559760	C1:14559760-14559760	missense_variant	MODERATE	-	Bo1g051280
S1_15967007	C1:15967007-15967007	missense_variant	MODERATE	-	Bo1g054960
S1_17315349	C1:17315349-17315349	missense_variant	MODERATE	-	Bo1g057440
S1_23641694	C1:23641694-23641694	missense_variant	MODERATE	-	Bo1g079100
S1_26655545	C1:26655545-26655545	missense_variant	MODERATE	-	Bo1g090310
S1_29167257	C1:29167257-29167257	missense_variant	MODERATE	-	Bo1g098530
S1_36137980	C1:36137980-36137980	missense_variant	MODERATE	-	Bo1g120490
S1_37121561	C1:37121561-37121561	missense_variant	MODERATE	-	Bo1g124800
S1_37121865	C1:37121865-37121865	missense_variant	MODERATE	-	Bo1g124800
S1_38579761	C1:38579761-38579761	missense_variant	MODERATE	-	Bo1g134470
S1_39445072	C1:39445072-39445072	missense_variant	MODERATE	-	Bo1g138600
S1_41700783	C1:41700783-41700783	missense_variant	MODERATE	-	Bo1g147480
S1_43605095	C1:43605095-43605095	missense_variant	MODERATE	-	Bo1g157720
S2_679127	C2:679127-679127	missense_variant	MODERATE	ATB'%20ALPHA	Bo2g004100
S2_816736	C2:816736-816736	missense_variant	MODERATE	-	Bo2g005300
S2_2252604	C2:2252604-2252604	missense_variant	MODERATE	-	Bo2g010040
S2_3047188	C2:3047188-3047188	missense_variant	MODERATE	-	Bo2g011390
S2_3943011	C2:3943011-3943011	missense_variant	MODERATE	VAT1	Bo2g013020
S2_6466511	C2:6466511-6466511	missense_variant	MODERATE	-	Bo2g023980
S2_8168265	C2:8168265-8168265	missense_variant	MODERATE	-	Bo2g027090
S2_8614994	C2:8614994-8614994	missense_variant	MODERATE	-	Bo2g028760
S2_10116661	C2:10116661-10116661	missense_variant	MODERATE	-	Bo2g036370
S2_14453548	C2:14453548-14453548	missense_variant	MODERATE	-	Bo2g050900
S2_21653302	C2:21653302-21653302	missense_variant	MODERATE	-	Bo2g076830
S2_22355183	C2:22355183-22355183	missense_variant	MODERATE	-	Bo2g080640
S2_47347305	C2:47347305-47347305	missense_variant	MODERATE	-	Bo2g150140
S2_48783371	C2:48783371-48783371	missense_variant	MODERATE	-	Bo2g155880
S2_49024945	C2:49024945-49024945	missense_variant	MODERATE	-	Bo2g156180
S2_51315972	C2:51315972-51315972	missense_variant	MODERATE	-	Bo2g164220
S3_2127274	C3:2127274-2127274	missense_variant	MODERATE	-	Bo3g005470
S3_2883340	C3:2883340-2883340	missense_variant	MODERATE	-	Bo3g008790
S3_5766871	C3:5766871-5766871	missense_variant	MODERATE	-	Bo3g017580
S3_6039467	C3:6039467-6039467	missense_variant	MODERATE	-	Bo3g018170
S3_6383047	C3:6383047-6383047	missense_variant	MODERATE	-	Bo3g018900
S3_7295597	C3:7295597-7295597	missense_variant	MODERATE	-	Bo3g021620
S3_7459909	C3:7459909-7459909	missense_variant	MODERATE	-	Bo3g021910
S3_13631922	C3:13631922-13631922	missense_variant	MODERATE	-	Bo3g035200
S3_17116131	C3:17116131-17116131	missense_variant	MODERATE	-	Bo3g042030
S3_18796249	C3:18796249-18796249	missense_variant	MODERATE	-	Bo3g045040
S3_20094185	C3:20094185-20094185	missense_variant	MODERATE	-	Bo3g049830
S3_20866949	C3:20866949-20866949	missense_variant	MODERATE	-	Bo3g052740
S3_21354707	C3:21354707-21354707	missense_variant	MODERATE	-	Bo3g054420
S3_22535960	C3:22535960-22535960	missense_variant	MODERATE	-	Bo3g058620
S3_22888393	C3:22888393-22888393	missense_variant	MODERATE	-	Bo3g060350
S3_24073117	C3:24073117-24073117	missense_variant	MODERATE	-	Bo3g062580
S3_24374469	C3:24374469-24374469	missense_variant	MODERATE	-	Bo3g064030
S3_28728157	C3:28728157-28728157	missense_variant	MODERATE	-	Bo3g074920
S3_32472887	C3:32472887-32472887	missense_variant	MODERATE	-	Bo3g088520
S3_36797736	C3:36797736-36797736	missense_variant	MODERATE	-	Bo3g103100
S3_36823744	C3:36823744-36823744	missense_variant	MODERATE	-	Bo3g103140
S3_48693227	C3:48693227-48693227	missense_variant	MODERATE	-	Bo3g133050
S3_61201216	C3:61201216-61201216	missense_variant	MODERATE	DRP4A	Bo3g175080
S3_64859997	C3:64859997-64859997	missense_variant	MODERATE	-	Bo3g185680
S4_981594	C4:981594-981594	missense_variant	MODERATE	GAUT2	Bo4g008210
S4_2596340	C4:2596340-2596340	missense_variant	MODERATE	BIO2	Bo4g019740
S4_3171568	C4:3171568-3171568	missense_variant	MODERATE	-	Bo4g021630
S4_3444565	C4:3444565-3444565	missense_variant	MODERATE	-	Bo4g023930
S4_4040973	C4:4040973-4040973	missense_variant	MODERATE	-	Bo4g024860
S4_5399824	C4:5399824-5399824	missense_variant	MODERATE	-	Bo4g026890
S4_5756228	C4:5756228-5756228	missense_variant	MODERATE	-	Bo4g027440
S4_11303360	C4:11303360-11303360	missense_variant	MODERATE	-	Bo4g049520
S4_24426782	C4:24426782-24426782	missense_variant	MODERATE	ATTKL	Bo4g098160
S4_27575170	C4:27575170-27575170	missense_variant	MODERATE	-	Bo4g108490
S4_27910413	C4:27910413-27910413	missense_variant	MODERATE	-	Bo4g109830
S4_30226026	C4:30226026-30226026	missense_variant	MODERATE	-	Bo4g117210
S4_40573661	C4:40573661-40573661	missense_variant	MODERATE	-	Bo4g149660
S4_48098661	C4:48098661-48098661	missense_variant	MODERATE	-	Bo4g182310
S4_48513971	C4:48513971-48513971	missense_variant	MODERATE	VSR5	Bo4g183020
S4_48672433	C4:48672433-48672433	missense_variant	MODERATE	-	Bo4g183310
S4_48881312	C4:48881312-48881312	missense_variant	MODERATE	scpl26	Bo4g184650
S4_49998886	C4:49998886-49998886	missense_variant	MODERATE	-	Bo4g187280
S4_51774896	C4:51774896-51774896	missense_variant	MODERATE	CYP712A1	Bo4g191380
S4_51921019	C4:51921019-51921019	missense_variant	MODERATE	-	Bo4g191670
S4_52488163	C4:52488163-52488163	missense_variant	MODERATE	-	Bo4g194720
S4_53015918	C4:53015918-53015918	missense_variant	MODERATE	-	Bo4g195720
S4_53127226	C4:53127226-53127226	missense_variant	MODERATE	-	Bo4g196000
S5_378333	C5:378333-378333	missense_variant	MODERATE	IQD18	Bo5g002700
S5_1486445	C5:1486445-1486445	missense_variant	MODERATE	-	Bo5g004900
S5_3275256	C5:3275256-3275256	missense_variant	MODERATE	-	Bo5g009120
S5_3934147	C5:3934147-3934147	missense_variant	MODERATE	-	Bo5g010440
S5_4029562	C5:4029562-4029562	missense_variant	MODERATE	-	Bo5g010600
S5_4104074	C5:4104074-4104074	missense_variant	MODERATE	-	Bo5g010730
S5_7197113	C5:7197113-7197113	missense_variant	MODERATE	-	Bo5g020760
S5_7264974	C5:7264974-7264974	missense_variant	MODERATE	-	Bo5g020950
S5_7270945	C5:7270945-7270945	missense_variant	MODERATE	-	Bo5g020960
S5_9761684	C5:9761684-9761684	missense_variant	MODERATE	-	Bo5g027690
S5_10342330	C5:10342330-10342330	missense_variant	MODERATE	-	Bo5g030450
S5_22860038	C5:22860038-22860038	missense_variant	MODERATE	-	Bo5g070910
S5_34736615	C5:34736615-34736615	missense_variant	MODERATE	-	Bo5g113730
S5_41272686	C5:41272686-41272686	missense_variant	MODERATE	-	Bo5g132710
S5_44352320	C5:44352320-44352320	missense_variant	MODERATE	-	Bo5g143360
S5_44595720	C5:44595720-44595720	missense_variant	MODERATE	-	Bo5g143600
S5_44729769	C5:44729769-44729769	missense_variant	MODERATE	ANP3	Bo5g144850
S5_45308161	C5:45308161-45308161	missense_variant	MODERATE	-	Bo5g146710
S5_45488188	C5:45488188-45488188	missense_variant	MODERATE	-	Bo5g147010
S5_46022339	C5:46022339-46022339	missense_variant	MODERATE	-	Bo5g148790
S6_2402612	C6:2402612-2402612	missense_variant	MODERATE	ACC2	Bo6g010860
S6_2704194	C6:2704194-2704194	missense_variant	MODERATE	-	Bo6g012160
S6_6014654	C6:6014654-6014654	missense_variant	MODERATE	-	Bo6g026450
S6_22623781	C6:22623781-22623781	missense_variant	MODERATE	-	Bo6g076830
S6_30030251	C6:30030251-30030251	missense_variant	MODERATE	-	Bo6g095670
S6_31242757	C6:31242757-31242757	missense_variant	MODERATE	GCS1	Bo6g098920
S6_31316282	C6:31316282-31316282	missense_variant	MODERATE	-	Bo6g099000
S6_33486960	C6:33486960-33486960	missense_variant	MODERATE	PAN	Bo6g107140
S6_36572747	C6:36572747-36572747	missense_variant	MODERATE	-	Bo6g116760
S6_38271824	C6:38271824-38271824	missense_variant	MODERATE	-	Bo6g120930
S6_39374662	C6:39374662-39374662	missense_variant	MODERATE	GA2	Bo6g123900
S7_7668491	C7:7668491-7668491	missense_variant	MODERATE	-	Bo7g021450
S7_7780223	C7:7780223-7780223	missense_variant	MODERATE	-	Bo7g021550
S7_35312479	C7:35312479-35312479	missense_variant	MODERATE	-	Bo7g092540
S7_35982150	C7:35982150-35982150	missense_variant	MODERATE	ATGID1C	Bo7g093470
S7_38504483	C7:38504483-38504483	missense_variant	MODERATE	PIF7	Bo7g098470
S7_41037118	C7:41037118-41037118	missense_variant	MODERATE	-	Bo7g106020
S7_42111561	C7:42111561-42111561	missense_variant	MODERATE	-	Bo7g107550
S7_43625109	C7:43625109-43625109	missense_variant	MODERATE	-	Bo7g110160
S7_43642725	C7:43642725-43642725	missense_variant	MODERATE	-	Bo7g110200
S7_45796606	C7:45796606-45796606	missense_variant	MODERATE	-	Bo7g115040
S8_6204947	C8:6204947-6204947	missense_variant	MODERATE	-	Bo8g024350
S8_14312099	C8:14312099-14312099	missense_variant	MODERATE	-	Bo8g040920
S8_19832516	C8:19832516-19832516	missense_variant	MODERATE	-	Bo8g059990
S8_20852129	C8:20852129-20852129	missense_variant	MODERATE	-	Bo8g065720
S8_20970064	C8:20970064-20970064	missense_variant	MODERATE	-	Bo8g065950
S8_20986109	C8:20986109-20986109	missense_variant	MODERATE	-	Bo8g065980
S8_21900858	C8:21900858-21900858	missense_variant	MODERATE	-	Bo8g067580
S8_22259653	C8:22259653-22259653	missense_variant	MODERATE	-	Bo8g068170
S8_22462703	C8:22462703-22462703	missense_variant	MODERATE	-	Bo8g068500
S8_27390417	C8:27390417-27390417	missense_variant	MODERATE	-	Bo8g080840
S8_27428330	C8:27428330-27428330	missense_variant	MODERATE	-	Bo8g080930
S8_27782893	C8:27782893-27782893	missense_variant	MODERATE	-	Bo8g081580
S8_27843054	C8:27843054-27843054	missense_variant	MODERATE	-	Bo8g081700
S8_33092919	C8:33092919-33092919	missense_variant	MODERATE	-	Bo8g097340
S8_36115230	C8:36115230-36115230	missense_variant	MODERATE	-	Bo8g102470
S8_38178564	C8:38178564-38178564	missense_variant	MODERATE	-	Bo8g107440
S8_40875431	C8:40875431-40875431	missense_variant	MODERATE	-	Bo8g115660
S8_41091072	C8:41091072-41091072	missense_variant	MODERATE	-	Bo8g117120
S9_540753	C9:540753-540753	missense_variant	MODERATE	-	Bo9g003970
S9_5131011	C9:5131011-5131011	missense_variant	MODERATE	-	Bo9g017610
S9_5699678	C9:5699678-5699678	missense_variant	MODERATE	-	Bo9g018420
S9_10651935	C9:10651935-10651935	missense_variant	MODERATE	-	Bo9g030860
S9_17280932	C9:17280932-17280932	missense_variant	MODERATE	-	Bo9g058870
S9_22920042	C9:22920042-22920042	missense_variant	MODERATE	-	Bo9g076010
S9_23738134	C9:23738134-23738134	missense_variant	MODERATE	-	Bo9g078010
S9_28798963	C9:28798963-28798963	missense_variant	MODERATE	-	Bo9g093830
S9_35629878	C9:35629878-35629878	missense_variant	MODERATE	-	Bo9g111060
S9_36565199	C9:36565199-36565199	missense_variant	MODERATE	-	Bo9g113780
S9_42993402	C9:42993402-42993402	missense_variant	MODERATE	-	Bo9g141150
S9_43650715	C9:43650715-43650715	missense_variant	MODERATE	-	Bo9g146950
S9_48755163	C9:48755163-48755163	missense_variant	MODERATE	-	Bo9g165490
S9_49245703	C9:49245703-49245703	missense_variant	MODERATE	-	Bo9g166320
S9_49826822	C9:49826822-49826822	missense_variant	MODERATE	CPK7	Bo9g169320
S9_53064102	C9:53064102-53064102	missense_variant	MODERATE	-	Bo9g177590
S9_53860721	C9:53860721-53860721	missense_variant	MODERATE	-	Bo9g181870
S9_54557705	C9:54557705-54557705	missense_variant	MODERATE	LAX1	Bo9g185020
S1_37141995	C1:37141995-37141995	missense_variant	MODERATE	-	Bo1g124830
S4_42399208	C4:42399208-42399208	missense_variant	MODERATE	-	Bo4g154510
