# Supplementary material for: Genotyping-by-sequencing of Brassica oleracea vegetables reveals unique phylogenetic patterns, population structure and domestication footprints
Source: Hortic Res. 2018 Jul 1;5:38. doi: 10.1038/s41438-018-0040-3 (PMC6026498; doi:10.1038/s41438-018-0040-3)
Supplement: Supplementary file 11 — Supplemental Table 7. Variants between improved cauliflower with landrace cauliflower entries [file 41438_2018_40_MOESM11_ESM.csv]

Variant-effect predictor analysis using 21,680 SNPs (Fst > 0.35) coding variants between improved cauliflower and landrace cauliflower entries.
#Uploaded_variation	Location	Consequence	IMPACT	SYMBOL	Gene
S3_1506036	C3:1506036-1506036	frameshift_variant	HIGH	-	Bo3g004110
S9_22480397	C9:22480397-22480397	frameshift_variant	HIGH	-	Bo9g074560
S9_51985359	C9:51985359-51985359	frameshift_variant	HIGH	-	Bo9g175380
S1_3412866	C1:3412866-3412866	missense_variant	MODERATE	-	Bo1g010180
S1_4010517	C1:4010517-4010517	missense_variant	MODERATE	-	Bo1g011320
S1_4182494	C1:4182494-4182494	missense_variant	MODERATE	-	Bo1g011690
S1_4267665	C1:4267665-4267665	missense_variant	MODERATE	-	Bo1g011810
S1_7760473	C1:7760473-7760473	missense_variant	MODERATE	-	Bo1g021650
S1_11217832	C1:11217832-11217832	missense_variant	MODERATE	-	Bo1g037310
S1_13199262	C1:13199262-13199262	missense_variant	MODERATE	-	Bo1g043100
S1_13818667	C1:13818667-13818667	missense_variant	MODERATE	-	Bo1g048220
S1_13850243	C1:13850243-13850243	missense_variant	MODERATE	VIIIB	Bo1g048280
S1_14960318	C1:14960318-14960318	missense_variant	MODERATE	-	Bo1g051850
S1_32445380	C1:32445380-32445380	missense_variant	MODERATE	-	Bo1g105620
S1_37208260	C1:37208260-37208260	missense_variant	MODERATE	-	Bo1g124850
S1_37208770	C1:37208770-37208770	missense_variant	MODERATE	-	Bo1g124850
S1_37247879	C1:37247879-37247879	missense_variant	MODERATE	-	Bo1g124890
S1_39229503	C1:39229503-39229503	missense_variant	MODERATE	MAPKKK6	Bo1g138260
S1_42848389	C1:42848389-42848389	missense_variant	MODERATE	-	Bo1g153380
S2_1033445	C2:1033445-1033445	missense_variant	MODERATE	-	Bo2g006760
S2_2233198	C2:2233198-2233198	missense_variant	MODERATE	-	Bo2g009990
S2_2252296	C2:2252296-2252296	missense_variant	MODERATE	-	Bo2g010040
S2_3163062	C2:3163062-3163062	missense_variant	MODERATE	-	Bo2g011620
S2_5561887	C2:5561887-5561887	missense_variant	MODERATE	-	Bo2g019700
S2_7806059	C2:7806059-7806059	missense_variant	MODERATE	-	Bo2g026580
S2_8627952	C2:8627952-8627952	missense_variant	MODERATE	-	Bo2g028770
S2_22357033	C2:22357033-22357033	missense_variant	MODERATE	-	Bo2g080640
S3_86372	C3:86372-86372	missense_variant	MODERATE	-	Bo3g001180
S3_1442294	C3:1442294-1442294	missense_variant	MODERATE	-	Bo3g004000
S3_2496604	C3:2496604-2496604	missense_variant	MODERATE	-	Bo3g007050
S3_2888121	C3:2888121-2888121	missense_variant	MODERATE	-	Bo3g008800
S3_4876497	C3:4876497-4876497	missense_variant	MODERATE	-	Bo3g013840
S3_5232258	C3:5232258-5232258	missense_variant	MODERATE	-	Bo3g015500
S3_5751132	C3:5751132-5751132	missense_variant	MODERATE	-	Bo3g017550
S3_6412157	C3:6412157-6412157	missense_variant	MODERATE	-	Bo3g018960
S3_14324589	C3:14324589-14324589	missense_variant	MODERATE	-	Bo3g036300
S3_17641767	C3:17641767-17641767	missense_variant	MODERATE	-	Bo3g042650
S3_22535960	C3:22535960-22535960	missense_variant	MODERATE	-	Bo3g058620
S3_22963963	C3:22963963-22963963	missense_variant	MODERATE	-	Bo3g060450
S3_24180125	C3:24180125-24180125	missense_variant	MODERATE	-	Bo3g062790
S3_25656061	C3:25656061-25656061	missense_variant	MODERATE	-	Bo3g066040
S3_25686433	C3:25686433-25686433	missense_variant	MODERATE	-	Bo3g066070
S3_27377626	C3:27377626-27377626	missense_variant	MODERATE	-	Bo3g070120
S3_28165096	C3:28165096-28165096	missense_variant	MODERATE	-	Bo3g073080
S3_31116325	C3:31116325-31116325	missense_variant	MODERATE	-	Bo3g083680
S3_31349620	C3:31349620-31349620	missense_variant	MODERATE	-	Bo3g084050
S3_34198871	C3:34198871-34198871	missense_variant	MODERATE	-	Bo3g093680
S3_48778247	C3:48778247-48778247	missense_variant	MODERATE	-	Bo3g134120
S3_55355233	C3:55355233-55355233	missense_variant	MODERATE	-	Bo3g154230
S3_57524112	C3:57524112-57524112	missense_variant	MODERATE	-	Bo3g162690
S4_875341	C4:875341-875341	missense_variant	MODERATE	-	Bo4g007070
S4_2169177	C4:2169177-2169177	missense_variant	MODERATE	-	Bo4g015950
S4_2876995	C4:2876995-2876995	missense_variant	MODERATE	AtITPK4	Bo4g021190
S4_5756228	C4:5756228-5756228	missense_variant	MODERATE	-	Bo4g027440
S4_8509629	C4:8509629-8509629	missense_variant	MODERATE	GRL	Bo4g039020
S4_9096934	C4:9096934-9096934	missense_variant	MODERATE	-	Bo4g039910
S4_11296509	C4:11296509-11296509	missense_variant	MODERATE	-	Bo4g049500
S4_14101294	C4:14101294-14101294	missense_variant	MODERATE	-	Bo4g064690
S4_25343384	C4:25343384-25343384	missense_variant	MODERATE	-	Bo4g101170
S4_29398006	C4:29398006-29398006	missense_variant	MODERATE	-	Bo4g115490
S4_37310790	C4:37310790-37310790	missense_variant	MODERATE	-	Bo4g139770
S4_39620121	C4:39620121-39620121	missense_variant	MODERATE	-	Bo4g145490
S4_41296183	C4:41296183-41296183	missense_variant	MODERATE	-	Bo4g151310
S4_41936350	C4:41936350-41936350	missense_variant	MODERATE	-	Bo4g152960
S4_43959166	C4:43959166-43959166	missense_variant	MODERATE	-	Bo4g163630
S4_47752767	C4:47752767-47752767	missense_variant	MODERATE	CHR34	Bo4g181780
S4_48513971	C4:48513971-48513971	missense_variant	MODERATE	VSR5	Bo4g183020
S4_48672372	C4:48672372-48672372	missense_variant	MODERATE	-	Bo4g183310
S4_49687749	C4:49687749-49687749	missense_variant	MODERATE	-	Bo4g186800
S4_50664837	C4:50664837-50664837	missense_variant	MODERATE	-	Bo4g188440
S4_51620185	C4:51620185-51620185	missense_variant	MODERATE	-	Bo4g191070
S4_53015918	C4:53015918-53015918	missense_variant	MODERATE	-	Bo4g195720
S4_53094727	C4:53094727-53094727	missense_variant	MODERATE	-	Bo4g195900
S4_53126047	C4:53126047-53126047	missense_variant	MODERATE	-	Bo4g196000
S5_920537	C5:920537-920537	missense_variant	MODERATE	-	Bo5g003730
S5_2098076	C5:2098076-2098076	missense_variant	MODERATE	-	Bo5g006910
S5_2098086	C5:2098086-2098086	missense_variant	MODERATE	-	Bo5g006910
S5_2615865	C5:2615865-2615865	missense_variant	MODERATE	-	Bo5g007950
S5_4729526	C5:4729526-4729526	missense_variant	MODERATE	-	Bo5g014790
S5_7270945	C5:7270945-7270945	missense_variant	MODERATE	-	Bo5g020960
S5_8046907	C5:8046907-8046907	missense_variant	MODERATE	HCF173	Bo5g022130
S5_10587188	C5:10587188-10587188	missense_variant	MODERATE	-	Bo5g030750
S5_14046315	C5:14046315-14046315	missense_variant	MODERATE	-	Bo5g042860
S5_20179594	C5:20179594-20179594	missense_variant	MODERATE	AAE14	Bo5g063110
S5_42912620	C5:42912620-42912620	missense_variant	MODERATE	-	Bo5g137570
S5_46022339	C5:46022339-46022339	missense_variant	MODERATE	-	Bo5g148790
S5_46144856	C5:46144856-46144856	missense_variant	MODERATE	-	Bo5g150040
S5_46440985	C5:46440985-46440985	missense_variant	MODERATE	-	Bo5g152670
S6_437744	C6:437744-437744	missense_variant	MODERATE	ILL6	Bo6g003330
S6_19106179	C6:19106179-19106179	missense_variant	MODERATE	-	Bo6g067740
S6_19275868	C6:19275868-19275868	missense_variant	MODERATE	-	Bo6g067920
S6_20262598	C6:20262598-20262598	missense_variant	MODERATE	-	Bo6g069920
S6_29179474	C6:29179474-29179474	missense_variant	MODERATE	-	Bo6g094580
S6_31765503	C6:31765503-31765503	missense_variant	MODERATE	-	Bo6g099730
S6_33451830	C6:33451830-33451830	missense_variant	MODERATE	-	Bo6g107020
S6_34655966	C6:34655966-34655966	missense_variant	MODERATE	SHW1	Bo6g110610
S6_37280532	C6:37280532-37280532	missense_variant	MODERATE	PR5	Bo6g119200
S7_17543568	C7:17543568-17543568	missense_variant	MODERATE	-	Bo7g047140
S7_18211994	C7:18211994-18211994	missense_variant	MODERATE	-	Bo7g049840
S7_23727303	C7:23727303-23727303	missense_variant	MODERATE	-	Bo7g063800
S7_29245779	C7:29245779-29245779	missense_variant	MODERATE	-	Bo7g077640
S7_35465356	C7:35465356-35465356	missense_variant	MODERATE	-	Bo7g092750
S7_40620584	C7:40620584-40620584	missense_variant	MODERATE	-	Bo7g105380
S7_41035823	C7:41035823-41035823	missense_variant	MODERATE	-	Bo7g106020
S7_41166999	C7:41166999-41166999	missense_variant	MODERATE	-	Bo7g106220
S7_44359533	C7:44359533-44359533	missense_variant	MODERATE	-	Bo7g111540
S8_2344358	C8:2344358-2344358	missense_variant	MODERATE	-	Bo8g011500
S8_23697751	C8:23697751-23697751	missense_variant	MODERATE	AtRLP5	Bo8g071380
S8_28620210	C8:28620210-28620210	missense_variant	MODERATE	-	Bo8g082760
S8_32196228	C8:32196228-32196228	missense_variant	MODERATE	-	Bo8g094660
S8_34047444	C8:34047444-34047444	missense_variant	MODERATE	-	Bo8g099100
S8_35013203	C8:35013203-35013203	missense_variant	MODERATE	-	Bo8g100650
S8_36617590	C8:36617590-36617590	missense_variant	MODERATE	-	Bo8g104430
S8_39602230	C8:39602230-39602230	missense_variant	MODERATE	AtMYB50	Bo8g111090
S9_1163380	C9:1163380-1163380	missense_variant	MODERATE	TOC159	Bo9g005880
S9_1435235	C9:1435235-1435235	missense_variant	MODERATE	-	Bo9g006330
S9_3300073	C9:3300073-3300073	missense_variant	MODERATE	-	Bo9g010760
S9_5414670	C9:5414670-5414670	missense_variant	MODERATE	-	Bo9g018050
S9_6347511	C9:6347511-6347511	missense_variant	MODERATE	-	Bo9g020420
S9_8446797	C9:8446797-8446797	missense_variant	MODERATE	-	Bo9g026270
S9_9624252	C9:9624252-9624252	missense_variant	MODERATE	-	Bo9g028620
S9_42570400	C9:42570400-42570400	missense_variant	MODERATE	-	Bo9g140640
S9_45399656	C9:45399656-45399656	missense_variant	MODERATE	-	Bo9g152150
S9_45610987	C9:45610987-45610987	missense_variant	MODERATE	EMB213	Bo9g152620
S9_45748182	C9:45748182-45748182	missense_variant	MODERATE	-	Bo9g153870
S9_46305672	C9:46305672-46305672	missense_variant	MODERATE	-	Bo9g154650
S9_48552773	C9:48552773-48552773	missense_variant	MODERATE	-	Bo9g164170
S9_49826822	C9:49826822-49826822	missense_variant	MODERATE	CPK7	Bo9g169320
S9_49994744	C9:49994744-49994744	missense_variant	MODERATE	-	Bo9g169580
S9_50123857	C9:50123857-50123857	missense_variant	MODERATE	-	Bo9g169800
S9_51542201	C9:51542201-51542201	missense_variant	MODERATE	-	Bo9g174410
S9_52043414	C9:52043414-52043414	missense_variant	MODERATE	-	Bo9g175510
S9_52671635	C9:52671635-52671635	missense_variant	MODERATE	-	Bo9g176830
S9_53064102	C9:53064102-53064102	missense_variant	MODERATE	-	Bo9g177590
