# Supplementary material for: Genotyping-by-sequencing of Brassica oleracea vegetables reveals unique phylogenetic patterns, population structure and domestication footprints
Source: Hortic Res. 2018 Jul 1;5:38. doi: 10.1038/s41438-018-0040-3 (PMC6026498; doi:10.1038/s41438-018-0040-3)
Supplement: Supplementary file 12 — Supplemental Table 7. Variants between landrace and improved entries [file 41438_2018_40_MOESM12_ESM.csv]

Variant-effect predictor analysis using 21,680 SNPs (Fst > 0.35) coding variants between all landrace and all improved entries .
#Uploaded_variation	Location	Consequence	IMPACT	SYMBOL	Gene
S4_52011809	C4:52011809-52011809	splice_donor_variant	HIGH	-	Bo4g192770
S5_2897504	C5:2897504-2897504	frameshift_variant	HIGH	-	Bo5g008520
S1_17315349	C1:17315349-17315349	missense_variant	MODERATE	-	Bo1g057440
S1_36137980	C1:36137980-36137980	missense_variant	MODERATE	-	Bo1g120490
S2_8614994	C2:8614994-8614994	missense_variant	MODERATE	-	Bo2g028760
S3_5766871	C3:5766871-5766871	missense_variant	MODERATE	-	Bo3g017580
S3_36797736	C3:36797736-36797736	missense_variant	MODERATE	-	Bo3g103100
S4_4040973	C4:4040973-4040973	missense_variant	MODERATE	-	Bo4g024860
S4_48513971	C4:48513971-48513971	missense_variant	MODERATE	VSR5	Bo4g183020
S4_48672433	C4:48672433-48672433	missense_variant	MODERATE	-	Bo4g183310
S4_53015918	C4:53015918-53015918	missense_variant	MODERATE	-	Bo4g195720
S5_44352320	C5:44352320-44352320	missense_variant	MODERATE	-	Bo5g143360
S5_44595720	C5:44595720-44595720	missense_variant	MODERATE	-	Bo5g143600
S5_46022339	C5:46022339-46022339	missense_variant	MODERATE	-	Bo5g148790
S7_41037118	C7:41037118-41037118	missense_variant	MODERATE	-	Bo7g106020
S7_43625109	C7:43625109-43625109	missense_variant	MODERATE	-	Bo7g110160
S8_22462703	C8:22462703-22462703	missense_variant	MODERATE	-	Bo8g068500
S9_48755163	C9:48755163-48755163	missense_variant	MODERATE	-	Bo9g165490
